# Supplementary material for: Senescent Schwann cells induced by aging and chronic denervation impair axonal regeneration following peripheral nerve injury
Source: EMBO Mol Med. 2023 Oct 20;15(12):e17907. doi: 10.15252/emmm.202317907 (PMC10701627; doi:10.15252/emmm.202317907)
Supplement: Supplementary file 3 — Table EV1 [file EMMM-15-e17907-s003.xlsx]

## Sheet: Table EV1
Table EV1
List of antibodies used in this study.
Species	Antigen	Company	Catalogue #	dilution
Mouse	p16	Santa Cruz	SC1661	1/100
Mouse	p16	Santa Cruz	SC1661	1/500 (wb)
Rabbit	cJUN	Cell Sing	9165S	1/250
Rabbit	cJUN	Cell Sing	9165S	1/1000 (wb)
Rabbit	H2AX	Abcam	ab215967	1/250
Goat	SOX10	R&D systems	AF2864	1/50
Rat	p19	Santa Cruz	sc-32748	1/100
Rabbit	laminB1	Abcam	ab16048	1/250
Mouse	H2AX	Abcam	ab26350	1/250
Rabbit	HMGB1	Abcam	ab18256	1/250
Rabbit	Stathmin	Novus biologicals	NBP1-49461	1/400
Rabbit	iba-1	Wako	019-19741	1/200
Mouse	Acetylated tubulin	Sigma	T6793	1/200
Rat	F4/80	Invitrogen	MA1-91124	1/200
Rabbit	TCF-4	Cell Signaling	2569	1/200
rabbit	S100	Dako	Z0311	1/500
mouse	s100	Sigma-Aldrich	S2532	1/500
rabbit	Neurofilamento 200 (H)	Sigma	N4142	1/200
rabbit	CD31	Thermo Fisher Scientific	PA532321	1/200
Rabbit	anti-RFP	Rockland	600-401-379	1/250
donkey	anti-rabbit 555	Invitrogen	A2794	1/750
donkey	anti-goat 488	Jackson ImmunoResearch	705-545-003	1/750
goat	antirabbit 488	Invitrogen	A11034	1/750
donkey	anti-mouse 555	Invitrogen	A32773	1/750
donkey	anti-mouse 488	Invitrogen	a21202	1/750
donkey	anti-goat 647	Invitrogen	a32849	1/750
donkey	anti-rat 488	Invitrogen	A21208	1/750
goat	anti-rabbit HRP	BioRad	170-6515	1/5000
goat	anti-mouse HRP	BioRad	170-6516	1/5000

## Sheet: Sheet2
Table EV1
List of antibodies used in this study.
