# Supplementary material for: Senescent Schwann cells induced by aging and chronic denervation impair axonal regeneration following peripheral nerve injury
Source: EMBO Mol Med. 2023 Oct 20;15(12):e17907. doi: 10.15252/emmm.202317907 (PMC10701627; doi:10.15252/emmm.202317907)
Supplement: Supplementary file 8 — Dataset EV4 [file EMMM-15-e17907-s011.xlsx]

## Sheet: Pg1-Senescesce
Comprehensive list of Schwann cell SASP proteins identified by DIA
total no of identified proteins = 152
PG.ProteinDescriptions	PG.UniProtIds	PG.Genes	PG.BiologicalProcess	PG.CellularComponent	PG.MolecularFunction
Immunoglobulin lambda-like polypeptide 5	B9A064	IGLL5	phagocytosis, recognition,phagocytosis, engulfment,complement activation, classical pathway,defense response to bacterium,innate immune response,B cell receptor signaling pathway,positive regulation of B cell activation	external side of plasma membrane,immunoglobulin complex, circulating,extracellular exosome,blood microparticle	antigen binding,immunoglobulin receptor binding
Alpha-actinin-4	O43707	ACTN4	response to hypoxia,platelet degranulation,protein transport,vesicle transport along actin filament,positive regulation of cell migration,positive regulation of sodium:proton antiporter activity,peroxisome proliferator activated receptor signaling pathway,regulation of apoptotic process,retinoic acid receptor signaling pathway,positive regulation of pinocytosis,actin filament bundle assembly,nega…	stress fiber,extracellular region,extracellular space,intracellular,nucleus,cytoplasm,brush border,cell-cell junction,focal adhesion,Z disc,intracellular ribonucleoprotein complex,cortical cytoskeleton,platelet alpha granule lumen,pseudopodium,neuron projection,protein complex,perinuclear region of cytoplasm,extracellular exosome,actin cytoskeleton;stress fiber,ruffle,extracellular region,extrace…	RNA polymerase II regulatory region sequence-specific DNA binding,nucleoside binding,actin binding,integrin binding,calcium ion binding,protein binding,ligand-dependent nuclear receptor transcription coactivator activity,chromatin DNA binding,nuclear hormone receptor binding,protein homodimerization activity,retinoic acid receptor binding,ion channel binding,poly(A) RNA binding,protein N-terminus…
Long-chain-fatty-acid--CoA ligase 4	O60488	ACSL4	long-chain fatty acid metabolic process,lipid metabolic process,triglyceride metabolic process,response to nutrient,fatty acid transport,long-chain fatty-acyl-CoA biosynthetic process,embryonic process involved in female pregnancy,dendritic spine development,response to interleukin-15	cytoplasm,mitochondrial outer membrane,peroxisomal membrane,endoplasmic reticulum membrane,lipid particle,membrane,integral component of membrane,neuronal cell body,ER-mitochondrion membrane contact site,extracellular exosome	long-chain fatty acid-CoA ligase activity,ATP binding,very long-chain fatty acid-CoA ligase activity,arachidonate-CoA ligase activity,decanoate--CoA ligase activity
Histone H2B type 1-K	O60814	HIST1H2BK	innate immune response in mucosa,nucleosome assembly,antibacterial humoral response,defense response to Gram-positive bacterium;innate immune response in mucosa,nucleosome assembly,antibacterial humoral response,defense response to Gram-positive bacterium;nucleosome assembly;nucleosome assembly;innate immune response in mucosa,nucleosome assembly,antibacterial humoral response,substantia nigra de…	nuclear nucleosome,extracellular space,nucleus,nucleoplasm,cytoplasm;nucleosome,nuclear nucleosome,extracellular space,nucleus,nucleoplasm,cytoplasm;nucleosome,nuclear nucleosome,nucleus,nucleoplasm,cytoplasm;nuclear chromosome, telomeric region,nucleosome,nuclear nucleosome,nucleus,nucleoplasm,cytoplasm;nuclear nucleosome,extracellular space,nucleus,nucleoplasm,cytoplasm;nuclear nucleosome,nucle…	molecular_function,DNA binding,protein heterodimerization activity;DNA binding,protein heterodimerization activity;DNA binding,protein heterodimerization activity;DNA binding,protein binding,protein heterodimerization activity;DNA binding,protein heterodimerization activity;molecular_function,DNA binding,protein heterodimerization activity;DNA binding,protein heterodimerization activity;DNA bindi…
ICOS ligand	O75144	ICOSLG	adaptive immune response,defense response,hyperosmotic response,signal transduction,T cell costimulation,positive regulation of activated T cell proliferation,T cell activation,B cell activation	plasma membrane,integral component of membrane,extracellular exosome	receptor binding
KH domain-containing, RNA-binding, signal transduction-associated protein 3	O75525	KHDRBS3	transcription, DNA-templated,regulation of transcription, DNA-templated,mRNA processing,spermatogenesis	nucleus,nucleoplasm	RNA binding,protein binding,SH3 domain binding,poly(A) RNA binding
Serine/threonine-protein kinase PAK 3	O75914	PAK3	MAPK cascade,activation of MAPK activity,stimulatory C-type lectin receptor signaling pathway,axonogenesis,positive regulation of fibroblast migration,dendrite development,regulation of actin filament polymerization,T cell costimulation,positive regulation of neuron apoptotic process,ephrin receptor signaling pathway,synapse organization,T cell receptor signaling pathway,dendritic spine morphogen…	cytoplasm,endosome,cytosol,plasma membrane;ruffle,cytoplasm,Golgi apparatus,cytosol,plasma membrane,cell-cell junction,focal adhesion,intercalated disc,Z disc,axon,dendrite,nuclear membrane,ruffle membrane,protein complex,invadopodium,filamentous actin	protein serine/threonine kinase activity,receptor signaling protein serine/threonine kinase activity,MAP kinase kinase activity,ATP binding,Rho GTPase binding,SH3 domain binding,metal ion binding;protein kinase activity,protein serine/threonine kinase activity,receptor signaling protein serine/threonine kinase activity,protein binding,collagen binding,ATP binding,protein kinase binding
Apolipoprotein M	O95445	APOM	retinoid metabolic process,response to glucose,cholesterol efflux,high-density lipoprotein particle remodeling,high-density lipoprotein particle assembly,high-density lipoprotein particle clearance,negative regulation of plasma lipoprotein particle oxidation,lipoprotein metabolic process,cholesterol homeostasis,reverse cholesterol transport,cellular oxidant detoxification	extracellular region,integral component of plasma membrane,very-low-density lipoprotein particle,low-density lipoprotein particle,high-density lipoprotein particle,discoidal high-density lipoprotein particle,spherical high-density lipoprotein particle,extracellular exosome	lipid transporter activity,phospholipid binding,antioxidant activity
Vascular non-inflammatory molecule 2	O95498	VNN2	biotin metabolic process,nitrogen compound metabolic process,movement of cell or subcellular component,central nervous system development,pantothenate metabolic process	plasma membrane,anchored component of membrane	pantetheine hydrolase activity
L-lactate dehydrogenase A chain	P00338	LDHA	response to hypoxia,lactate metabolic process,pyruvate metabolic process,glycolytic process,response to nutrient,response to glucose,NAD metabolic process,response to drug,response to hydrogen peroxide,positive regulation of apoptotic process,response to estrogen,post-embryonic animal organ development,response to cAMP,oxidation-reduction process,cell-cell adhesion	nucleus,cytosol,cell-cell adherens junction,membrane,extracellular exosome	L-lactate dehydrogenase activity,protein binding,kinase binding,identical protein binding,NAD binding,cadherin binding involved in cell-cell adhesion
Ceruloplasmin	P00450	CP	copper ion transport,cellular iron ion homeostasis,oxidation-reduction process	extracellular region,extracellular space,lysosomal membrane,extracellular exosome,blood microparticle	ferroxidase activity,copper ion binding,chaperone binding
Prothrombin	P00734	F2	positive regulation of protein phosphorylation,signal peptide processing,proteolysis,ER to Golgi vesicle-mediated transport,acute-phase response,cell surface receptor signaling pathway,multicellular organism development,blood coagulation,blood coagulation, intrinsic pathway,positive regulation of cell proliferation,regulation of cell shape,response to wounding,regulation of gene expression,negati…	extracellular region,extracellular space,endoplasmic reticulum lumen,Golgi lumen,plasma membrane,extracellular exosome,blood microparticle	serine-type endopeptidase activity,receptor binding,calcium ion binding,protein binding,growth factor activity,thrombospondin receptor activity
Coagulation factor X	P00742	F10	signal peptide processing,ER to Golgi vesicle-mediated transport,blood coagulation,blood coagulation, intrinsic pathway,blood coagulation, extrinsic pathway,peptidyl-glutamic acid carboxylation,positive regulation of cell migration,positive regulation of protein kinase B signaling	extracellular region,endoplasmic reticulum lumen,Golgi lumen,plasma membrane,intrinsic component of external side of plasma membrane	serine-type endopeptidase activity,calcium ion binding,protein binding,phospholipid binding
Plasminogen	P00747	PLG	platelet degranulation,proteolysis,blood coagulation,negative regulation of cell proliferation,negative regulation of cell-substrate adhesion,extracellular matrix disassembly,fibrinolysis,cellular protein metabolic process,tissue remodeling,negative regulation of fibrinolysis,positive regulation of fibrinolysis,negative regulation of cell-cell adhesion mediated by cadherin	extracellular region,extracellular space,plasma membrane,cell surface,platelet alpha granule lumen,extrinsic component of external side of plasma membrane,extracellular exosome,blood microparticle	serine-type endopeptidase activity,receptor binding,protein binding,serine-type peptidase activity,protein domain specific binding,apolipoprotein binding
Complement factor B	P00751	CFB	proteolysis,complement activation,complement activation, alternative pathway,regulation of complement activation	extracellular region,extracellular space,plasma membrane,extracellular exosome,blood microparticle	complement binding,serine-type endopeptidase activity
Antithrombin-III	P01008	SERPINC1	acute inflammatory response to antigenic stimulus,response to nutrient,lactation,blood coagulation,negative regulation of endopeptidase activity,regulation of blood coagulation, intrinsic pathway	extracellular region,extracellular space,plasma membrane,extracellular exosome,blood microparticle	protease binding,serine-type endopeptidase inhibitor activity,protein binding,heparin binding
Alpha-1-antitrypsin	P01009	SERPINA1	platelet degranulation,ER to Golgi vesicle-mediated transport,acute-phase response,blood coagulation,negative regulation of endopeptidase activity,COPII vesicle coating	Golgi membrane,extracellular region,proteinaceous extracellular matrix,extracellular space,endoplasmic reticulum,endoplasmic reticulum lumen,Golgi apparatus,ER to Golgi transport vesicle,platelet alpha granule lumen,endoplasmic reticulum-Golgi intermediate compartment membrane,extracellular exosome	glycoprotein binding,protease binding,serine-type endopeptidase inhibitor activity,protein binding,identical protein binding
Alpha-2-macroglobulin	P01023	A2M	negative regulation of complement activation, lectin pathway,platelet degranulation,blood coagulation, intrinsic pathway,negative regulation of endopeptidase activity,extracellular matrix disassembly,positive regulation of GTPase activity,stem cell differentiation,regulation of small GTPase mediated signal transduction	extracellular region,cytosol,platelet alpha granule lumen,extracellular exosome,blood microparticle	protease binding,serine-type endopeptidase inhibitor activity,GTPase activator activity,receptor binding,protein binding,growth factor binding,enzyme binding,interleukin-8 binding,interleukin-1 binding,tumor necrosis factor binding,calcium-dependent protein binding
Complement C3	P01024	C3	positive regulation of type IIa hypersensitivity,positive regulation of protein phosphorylation,positive regulation of activation of membrane attack complex,proteolysis,fatty acid metabolic process,inflammatory response,immune response,complement activation,complement activation, alternative pathway,complement activation, classical pathway,signal transduction,G-protein coupled receptor signaling …	extracellular region,extracellular space,plasma membrane,extracellular exosome,blood microparticle	serine-type endopeptidase activity,endopeptidase inhibitor activity,receptor binding,protein binding,C5L2 anaphylatoxin chemotactic receptor binding
Complement C5	P01031	C5	activation of MAPK activity,in utero embryonic development,chemotaxis,response to stress,inflammatory response,complement activation,complement activation, alternative pathway,complement activation, classical pathway,cell surface receptor signaling pathway,G-protein coupled receptor signaling pathway,positive regulation of vascular endothelial growth factor production,negative regulation of macro…	extracellular region,membrane attack complex,extracellular space,extracellular exosome	endopeptidase inhibitor activity,receptor binding,chemokine activity
Kininogen-1	P01042	KNG1	platelet degranulation,inflammatory response,negative regulation of cell adhesion,positive regulation of cytosolic calcium ion concentration,blood coagulation, intrinsic pathway,negative regulation of endopeptidase activity,negative regulation of blood coagulation,vasodilation,positive regulation of apoptotic process,negative regulation of proteolysis	extracellular region,extracellular space,plasma membrane,platelet alpha granule lumen,extracellular exosome,blood microparticle	cysteine-type endopeptidase inhibitor activity,receptor binding,protein binding,heparin binding,zinc ion binding
Thyroglobulin	P01266	TG	signal transduction,iodide transport,thyroid gland development,regulation of myelination,thyroid hormone metabolic process,hormone biosynthetic process	extracellular region,extracellular space	hormone activity,carboxylic ester hydrolase activity
Insulin-like growth factor II	P01344	IGF2	skeletal system development,ossification,positive regulation of protein phosphorylation,platelet degranulation,glucose metabolic process,regulation of gene expression by genetic imprinting,regulation of transcription, DNA-templated,multicellular organism development,positive regulation of cell proliferation,insulin receptor signaling pathway,insulin receptor signaling pathway via phosphatidylinos…	extracellular region,extracellular space,plasma membrane,platelet alpha granule lumen,extracellular exosome	insulin receptor binding,insulin-like growth factor receptor binding,hormone activity,protein binding,growth factor activity,receptor activator activity,protein serine/threonine kinase activator activity
Collagen alpha-1(I) chain	P02452	COL1A1	skeletal system development,blood vessel development,osteoblast differentiation,intramembranous ossification,endochondral ossification,blood coagulation,visual perception,sensory perception of sound,positive regulation of epithelial to mesenchymal transition,negative regulation of cell-substrate adhesion,protein transport,platelet activation,extracellular matrix organization,collagen fibril organ…	extracellular region,collagen type I trimer,extracellular space,endoplasmic reticulum lumen,Golgi apparatus,secretory granule,extracellular matrix	extracellular matrix structural constituent,protein binding,identical protein binding,metal ion binding,platelet-derived growth factor binding
Collagen alpha-1(II) chain	P02458	COL2A1	skeletal system development,cartilage condensation,tissue homeostasis,endochondral ossification,chondrocyte differentiation,heart morphogenesis,proteoglycan metabolic process,central nervous system development,visual perception,sensory perception of sound,regulation of gene expression,extracellular matrix organization,collagen fibril organization,collagen catabolic process,notochord development,i…	extracellular region,collagen type II trimer,basement membrane,extracellular space,endoplasmic reticulum lumen,extracellular matrix	extracellular matrix structural constituent conferring tensile strength,identical protein binding,metal ion binding,platelet-derived growth factor binding
Collagen alpha-1(III) chain	P02461	COL3A1	skeletal system development,cell-matrix adhesion,transforming growth factor beta receptor signaling pathway,integrin-mediated signaling pathway,heart development,aging,response to radiation,response to mechanical stimulus,peptide cross-linking,cerebral cortex development,platelet activation,extracellular matrix organization,collagen fibril organization,collagen catabolic process,response to cytok…	extracellular region,collagen type III trimer,extracellular space,endoplasmic reticulum lumen,extracellular matrix	integrin binding,extracellular matrix structural constituent,protein binding,SMAD binding,metal ion binding,platelet-derived growth factor binding
Keratin, type I cytoskeletal 14	P02533	KRT14	aging,epidermis development,response to zinc ion,response to ionizing radiation,epithelial cell differentiation,hemidesmosome assembly,hair cycle,intermediate filament bundle assembly	nucleus,cytoplasm,cytosol,intermediate filament,keratin filament,extracellular exosome,cell periphery	structural constituent of cytoskeleton,protein binding,keratin filament binding
Keratin, type II cytoskeletal 6A	P02538	KRT6A	morphogenesis of an epithelium,cytoskeleton organization,positive regulation of cell proliferation,cell differentiation,wound healing	nucleus,membrane,keratin filament,extracellular exosome	structural constituent of cytoskeleton,protein binding
Apolipoprotein A-I	P02647	APOA1	retinoid metabolic process,regulation of protein phosphorylation,endothelial cell proliferation,platelet degranulation,negative regulation of cytokine secretion involved in immune response,phospholipid metabolic process,phosphatidylcholine biosynthetic process,cholesterol biosynthetic process,receptor-mediated endocytosis,G-protein coupled receptor signaling pathway,integrin-mediated signaling pa…	extracellular region,extracellular space,nucleus,early endosome,endoplasmic reticulum lumen,cytosol,plasma membrane,cell surface,endocytic vesicle,cytoplasmic vesicle,very-low-density lipoprotein particle,high-density lipoprotein particle,discoidal high-density lipoprotein particle,spherical high-density lipoprotein particle,secretory granule lumen,chylomicron,extracellular exosome,endocytic vesi…	beta-amyloid binding,protein binding,phospholipid binding,phospholipid transporter activity,high-density lipoprotein particle binding,cholesterol binding,cholesterol transporter activity,enzyme binding,phosphatidylcholine binding,apolipoprotein receptor binding,apolipoprotein A-I receptor binding,identical protein binding,chemorepellent activity,lipase inhibitor activity,phosphatidylcholine-stero…
Fibrinogen beta chain	P02675	FGB	adaptive immune response,platelet degranulation,cell-matrix adhesion,signal transduction,blood coagulation,extracellular matrix organization,plasminogen activation,positive regulation of heterotypic cell-cell adhesion,fibrinolysis,induction of bacterial agglutination,cellular protein complex assembly,cellular response to leptin stimulus,innate immune response,positive regulation of vasoconstricti…	extracellular region,fibrinogen complex,extracellular space,plasma membrane,cell cortex,external side of plasma membrane,cell surface,platelet alpha granule,platelet alpha granule lumen,extracellular exosome,blood microparticle,extracellular vesicle	structural molecule activity,protein binding,protein binding, bridging,chaperone binding,receptor binding,cell adhesion molecule binding
Fibrinogen gamma chain	P02679	FGG	platelet degranulation,cell-matrix adhesion,signal transduction,blood coagulation,protein secretion,extracellular matrix organization,plasminogen activation,positive regulation of heterotypic cell-cell adhesion,fibrinolysis,cellular protein complex assembly,positive regulation of vasoconstriction,positive regulation of exocytosis,positive regulation of protein secretion,protein polymerization,res…	extracellular region,fibrinogen complex,extracellular space,plasma membrane,cell cortex,external side of plasma membrane,cell surface,platelet alpha granule,platelet alpha granule lumen,extracellular exosome,blood microparticle	receptor binding,structural molecule activity,protein binding,protein binding, bridging,metal ion binding,cell adhesion molecule binding
Complement component C9	P02748	C9	complement activation, alternative pathway,complement activation, classical pathway,hemolysis by symbiont of host erythrocytes,regulation of complement activation	extracellular region,membrane attack complex,cytoplasm,plasma membrane,integral component of plasma membrane,extracellular exosome,blood microparticle
Beta-2-glycoprotein 1	P02749	APOH	negative regulation of endothelial cell proliferation,platelet degranulation,triglyceride metabolic process,blood coagulation, intrinsic pathway,negative regulation of endothelial cell migration,negative regulation of angiogenesis,positive regulation of blood coagulation,negative regulation of blood coagulation,plasminogen activation,negative regulation of myeloid cell apoptotic process,triglycer…	extracellular region,extracellular space,cell surface,platelet dense granule lumen,very-low-density lipoprotein particle,high-density lipoprotein particle,chylomicron,extracellular exosome,extracellular matrix	glycoprotein binding,protein binding,phospholipid binding,heparin binding,lipid binding,lipoprotein lipase activator activity
Fibronectin	P02751	FN1	angiogenesis,regulation of protein phosphorylation,platelet degranulation,acute-phase response,cell-substrate junction assembly,cell adhesion,calcium-independent cell-matrix adhesion,positive regulation of cell proliferation,regulation of cell shape,response to wounding,positive regulation of gene expression,positive regulation of peptidase activity,peptide cross-linking,extracellular matrix disa…	extracellular region,fibrinogen complex,basal lamina,extracellular space,endoplasmic reticulum-Golgi intermediate compartment,apical plasma membrane,extracellular matrix,platelet alpha granule lumen,extracellular exosome,blood microparticle	protease binding,integrin binding,protein binding,collagen binding,heparin binding,peptidase activator activity
Retinol-binding protein 4	P02753	RBP4	retinoid metabolic process,eye development,gluconeogenesis,heart development,visual perception,maintenance of gastrointestinal epithelium,lung development,positive regulation of insulin secretion,response to retinoic acid,retinol transport,retinol metabolic process,glucose homeostasis,response to ethanol,embryonic organ morphogenesis,embryonic skeletal system development,cardiac muscle tissue dev…	extracellular region,extracellular space,cytosol,protein complex,extracellular exosome	protein binding,retinal binding,retinol binding,retinol transporter activity,protein heterodimerization activity
Alpha-2-HS-glycoprotein	P02765	AHSG	skeletal system development,ossification,platelet degranulation,pinocytosis,acute-phase response,negative regulation of endopeptidase activity,regulation of bone mineralization,negative regulation of bone mineralization,negative regulation of phosphorylation,negative regulation of insulin receptor signaling pathway,regulation of inflammatory response,positive regulation of phagocytosis,negative r…	extracellular region,extracellular space,extracellular matrix,platelet alpha granule lumen,extracellular exosome,blood microparticle	endopeptidase inhibitor activity,cysteine-type endopeptidase inhibitor activity,kinase inhibitor activity
Serum albumin	P02768	ALB	retina homeostasis,platelet degranulation,transport,receptor-mediated endocytosis,cellular response to starvation,bile acid and bile salt transport,hemolysis by symbiont of host erythrocytes,lipoprotein metabolic process,negative regulation of apoptotic process,negative regulation of programmed cell death,sodium-independent organic anion transport,maintenance of mitochondrion location,cellular ox…	extracellular region,extracellular space,nucleus,endoplasmic reticulum,Golgi apparatus,platelet alpha granule lumen,myelin sheath,protein complex,extracellular exosome,blood microparticle	DNA binding,fatty acid binding,copper ion binding,protein binding,drug binding,toxic substance binding,antioxidant activity,pyridoxal phosphate binding,identical protein binding,chaperone binding,oxygen binding
Vitamin D-binding protein	P02774	GC	vitamin D metabolic process,vitamin transport	extracellular region,extracellular space,cytosol,lysosomal lumen,extracellular exosome,blood microparticle	actin binding,vitamin D binding,vitamin transporter activity,calcidiol binding
Serotransferrin	P02787	TF	retina homeostasis,platelet degranulation,cellular iron ion homeostasis,regulation of protein stability,transferrin transport,positive regulation of receptor-mediated endocytosis,iron ion homeostasis,cellular response to iron ion,ferrous iron import into cell	extracellular region,extracellular space,early endosome,late endosome,clathrin-coated pit,basal plasma membrane,cell surface,endosome membrane,cytoplasmic, membrane-bounded vesicle,apical plasma membrane,endocytic vesicle,extrinsic component of external side of plasma membrane,vesicle,secretory granule lumen,basal part of cell,perinuclear region of cytoplasm,recycling endosome,extracellular exoso…	protein binding,ferrous iron binding,ferric iron binding,ferric iron transmembrane transporter activity,transferrin receptor binding
Lactotransferrin	P02788	LTF	ossification,regulation of cytokine production,retina homeostasis,innate immune response in mucosa,transcription, DNA-templated,proteolysis,ion transport,humoral immune response,antibacterial humoral response,antifungal humoral response,negative regulation of lipopolysaccharide-mediated signaling pathway,regulation of tumor necrosis factor production,negative regulation of ATPase activity,iron as…	extracellular region,extracellular space,nucleus,cytoplasm,cell surface,secretory granule,specific granule,protein complex,extracellular exosome,phagocytic vesicle lumen	DNA binding,serine-type endopeptidase activity,iron ion binding,protein binding,heparin binding,protein serine/threonine kinase activator activity
Vitronectin	P04004	VTN	receptor-mediated endocytosis,immune response,cell adhesion,cell-matrix adhesion,positive regulation of cell-substrate adhesion,negative regulation of endopeptidase activity,positive regulation of smooth muscle cell migration,negative regulation of blood coagulation,extracellular matrix organization,regulation of complement activation,positive regulation of vascular endothelial growth factor rece…	extracellular region,basement membrane,extracellular space,Golgi lumen,extracellular matrix,rough endoplasmic reticulum lumen,extracellular exosome,alphav-beta3 integrin-vitronectin complex,blood microparticle	scavenger receptor activity,integrin binding,protein binding,collagen binding,heparin binding,polysaccharide binding,identical protein binding,extracellular matrix binding
Apolipoprotein B-100	P04114	APOB	retinoid metabolic process,in utero embryonic development,triglyceride mobilization,receptor-mediated endocytosis,spermatogenesis,nervous system development,cholesterol metabolic process,fertilization,response to virus,response to carbohydrate,post-embryonic development,response to selenium ion,positive regulation of gene expression,positive regulation of macrophage derived foam cell differentiat…	extracellular region,extracellular space,cytoplasm,early endosome,endoplasmic reticulum lumen,endoplasmic reticulum membrane,Golgi apparatus,cytosol,plasma membrane,endosome membrane,actin cytoskeleton,clathrin-coated endocytic vesicle membrane,endosome lumen,mature chylomicron,chylomicron remnant,very-low-density lipoprotein particle,low-density lipoprotein particle,intermediate-density lipoprot…	protein binding,phospholipid binding,heparin binding,cholesterol transporter activity,lipase binding,low-density lipoprotein particle receptor binding
Alpha-1B-glycoprotein	P04217	A1BG	platelet degranulation,biological_process	extracellular region,extracellular space,platelet alpha granule lumen,extracellular exosome,blood microparticle	molecular_function
Keratin, type II cytoskeletal 6B	P04259	KRT6B	cytoskeleton organization,ectoderm development	keratin filament,extracellular exosome	structural constituent of cytoskeleton,protein binding
Keratin, type II cytoskeletal 1	P04264	KRT1	complement activation, lectin pathway,retina homeostasis,response to oxidative stress,fibrinolysis,regulation of angiogenesis,negative regulation of inflammatory response,establishment of skin barrier	extracellular space,nucleus,cytoskeleton,plasma membrane,membrane,extracellular matrix,keratin filament,extracellular exosome,blood microparticle	receptor activity,structural molecule activity,protein binding,carbohydrate binding
Alpha-amylase 1	P04745	AMY1A	carbohydrate metabolic process,digestion;carbohydrate metabolic process,carbohydrate catabolic process,polysaccharide digestion;carbohydrate metabolic process,digestion	extracellular space,extracellular exosome;extracellular region,extracellular space,extracellular exosome;extracellular exosome	alpha-amylase activity,metal ion binding;alpha-amylase activity,calcium ion binding,chloride ion binding;alpha-amylase activity,metal ion binding
Histone H2A type 1-B/E	P04908	HIST1H2AB	chromatin silencing,negative regulation of cell proliferation;chromatin silencing,biological_process;chromatin silencing,biological_process;chromatin silencing,biological_process;chromatin silencing,biological_process;nucleosome disassembly,chromatin silencing,UV-damage excision repair;chromatin silencing,negative regulation of cell proliferation;chromatin silencing,biological_process;chromatin s…	nucleosome,nuclear chromatin,nucleus,extracellular exosome;nucleosome,nuclear chromatin,nucleus,extracellular exosome;nucleosome,nuclear chromatin,nucleus,extracellular exosome;nucleosome,nuclear chromatin,nucleus,extracellular exosome;nucleosome,nuclear chromatin,nucleus,extracellular exosome;nuclear nucleosome,extracellular exosome;nucleosome,nuclear chromatin,nucleus,extracellular exosome;nucl…	DNA binding,protein heterodimerization activity;DNA binding,protein binding,enzyme binding,protein heterodimerization activity;molecular_function,DNA binding,protein heterodimerization activity;molecular_function,DNA binding,protein heterodimerization activity;molecular_function,DNA binding,protein heterodimerization activity;DNA binding,protein heterodimerization activity;molecular_function,DNA …
Complement factor I	P05156	CFI	proteolysis,receptor-mediated endocytosis,complement activation, classical pathway,regulation of complement activation,innate immune response	extracellular region,extracellular space,membrane,extracellular exosome	serine-type endopeptidase activity,scavenger receptor activity,protein binding,metal ion binding
Tetranectin	P05452	CLEC3B	ossification,platelet degranulation,positive regulation of plasminogen activation,bone mineralization,cellular response to organic substance,cellular response to transforming growth factor beta stimulus	granular component,extracellular region,extracellular space,cytoplasm,platelet dense granule lumen,extracellular exosome,extracellular matrix	calcium ion binding,heparin binding,carbohydrate binding,kringle domain binding
Thyroxine-binding globulin	P05543	SERPINA7	negative regulation of endopeptidase activity,thyroid hormone transport	extracellular region,extracellular space,extracellular exosome	serine-type endopeptidase inhibitor activity
Heparin cofactor 2	P05546	SERPIND1	chemotaxis,blood coagulation,bioluminescence,negative regulation of endopeptidase activity	extracellular region,extracellular space,extracellular exosome	endopeptidase inhibitor activity,serine-type endopeptidase inhibitor activity,heparin binding
Keratin, type II cytoskeletal 8	P05787	KRT8	viral process,tumor necrosis factor-mediated signaling pathway,sarcomere organization,response to hydrostatic pressure,response to other organism,cell differentiation involved in embryonic placenta development,extrinsic apoptotic signaling pathway,hepatocyte apoptotic process	nucleus,nucleoplasm,cytoplasm,intermediate filament,cell-cell junction,dystrophin-associated glycoprotein complex,nuclear matrix,Z disc,sarcolemma,costamere,keratin filament,extracellular exosome	structural molecule activity,protein binding,protein complex binding,scaffold protein binding
Gelsolin	P06396	GSN	phagocytosis, engulfment,positive regulation of gene expression,striated muscle atrophy,actin filament polymerization,protein destabilization,sequestering of actin monomers,cellular protein metabolic process,actin nucleation,negative regulation of viral entry into host cell,actin filament severing,barbed-end actin filament capping,positive regulation of actin nucleation,actin filament capping,cil…	podosome,extracellular region,extracellular space,cytoplasm,cytosol,plasma membrane,focal adhesion,actin cytoskeleton,sarcoplasm,actin cap,cortical actin cytoskeleton,extracellular exosome,blood microparticle,nucleus	actin binding,calcium ion binding,protein binding,protein domain specific binding,myosin II binding
Apolipoprotein A-IV	P06727	APOA4	retinoid metabolic process,innate immune response in mucosa,cholesterol biosynthetic process,lipid transport,response to lipid hydroperoxide,leukocyte cell-cell adhesion,cholesterol metabolic process,positive regulation of cholesterol esterification,positive regulation of triglyceride catabolic process,removal of superoxide radicals,regulation of intestinal cholesterol absorption,neuron projectio…	extracellular region,extracellular space,early endosome,endoplasmic reticulum lumen,cytosol,very-low-density lipoprotein particle,high-density lipoprotein particle,chylomicron,extracellular exosome,blood microparticle,cell surface	lipid transporter activity,copper ion binding,lipid binding,cholesterol binding,antioxidant activity,cholesterol transporter activity,phosphatidylcholine binding,protein homodimerization activity,phosphatidylcholine-sterol O-acyltransferase activator activity
Alpha-enolase	P06733	ENO1	gluconeogenesis,transcription, DNA-templated,response to virus,negative regulation of cell growth,negative regulation of transcription, DNA-templated,canonical glycolysis,cell-cell adhesion	phosphopyruvate hydratase complex,extracellular space,nucleus,cytoplasm,cytosol,plasma membrane,cell-cell adherens junction,membrane,M band,extracellular exosome	magnesium ion binding,DNA binding,phosphopyruvate hydratase activity,protein binding,poly(A) RNA binding,GTPase binding,cadherin binding involved in cell-cell adhesion
Tropomyosin alpha-3 chain	P06753	TPM3	movement of cell or subcellular component,muscle contraction,muscle filament sliding;muscle contraction,muscle filament sliding,regulation of ATPase activity;in utero embryonic development,positive regulation of heart rate by epinephrine,movement of cell or subcellular component,muscle contraction,regulation of muscle contraction,cytoskeleton organization,regulation of heart contraction,regulatio…	stress fiber,cytosol,cytoskeleton,muscle thin filament tropomyosin,extracellular exosome;cytosol,muscle thin filament tropomyosin;stress fiber,cytosol,cytoskeleton,muscle thin filament tropomyosin,sarcomere,filamentous actin,bleb,ruffle membrane;stress fiber,podosome,cytosol,cytoskeleton,muscle thin filament tropomyosin,focal adhesion,membrane,cortical cytoskeleton,filamentous actin,extracellular…	molecular_function,actin binding,protein binding;actin binding,structural constituent of muscle;actin binding,structural constituent of cytoskeleton,cytoskeletal protein binding,structural constituent of muscle;actin binding,calcium ion binding,protein binding,structural constituent of muscle
Beta-hexosaminidase subunit alpha	P06865	HEXA	carbohydrate metabolic process,glycosaminoglycan biosynthetic process,glycosphingolipid metabolic process,chondroitin sulfate catabolic process,hyaluronan catabolic process,keratan sulfate catabolic process	membrane,azurophil granule,lysosomal lumen,extracellular exosome	beta-N-acetylhexosaminidase activity,acetylglucosaminyltransferase activity,protein heterodimerization activity
Fatty acid-binding protein, liver	P07148	FABP1	positive regulation of cell proliferation,long-chain fatty acid transport,triglyceride catabolic process,positive regulation of fatty acid beta-oxidation,negative regulation of apoptotic process,negative regulation of cysteine-type endopeptidase activity involved in apoptotic process,cellular lipid metabolic process,intestinal absorption,positive regulation of hydrolase activity,cellular response…	nucleoplasm,cytoplasm,peroxisomal matrix,cytosol,protein complex,apical cortex,extracellular exosome	chromatin binding,long-chain fatty acid transporter activity,fatty acid binding,phospholipid binding,drug binding,antioxidant activity,bile acid binding
Trypsin-1	P07477	PRSS1	proteolysis,digestion,cobalamin metabolic process,extracellular matrix disassembly;proteolysis,digestion,extracellular matrix disassembly,positive regulation of cell growth,collagen catabolic process,positive regulation of cell adhesion;proteolysis,digestion,endothelial cell migration	extracellular region,extracellular exosome,blood microparticle;extracellular region,extracellular space,extracellular matrix;extracellular space	serine-type endopeptidase activity,serine-type peptidase activity,metal ion binding;serine-type endopeptidase activity,calcium ion binding,protein binding,serine-type peptidase activity;serine-type endopeptidase activity,metal ion binding
Heat shock protein HSP 90-alpha	P07900	HSP90AA1	G2/M transition of mitotic cell cycle,neuron migration,skeletal muscle contraction,mitochondrial transport,receptor-mediated endocytosis,response to unfolded protein,signal transduction,response to heat,response to cold,response to salt stress,positive regulation of lamellipodium assembly,cardiac muscle cell apoptotic process,peptidyl-tyrosine phosphorylation,regulation of protein ubiquitination,…	extracellular region,nucleus,nucleoplasm,cytoplasm,cytosol,plasma membrane,cell surface,membrane,basolateral plasma membrane,apical plasma membrane,extracellular matrix,brush border membrane,ruffle membrane,melanosome,neuron projection,neuronal cell body,lysosomal lumen,myelin sheath,protein complex,perinuclear region of cytoplasm,extracellular exosome,endocytic vesicle lumen,sperm mitochondrial …	nucleotide binding,glycoprotein binding,UTP binding,CTP binding,mRNA binding,protein tyrosine kinase activity,protein binding,ATP binding,GTP binding,ATPase activity,sulfonylurea receptor binding,protein kinase binding,protein phosphatase binding,MHC class II protein complex binding,nitric-oxide synthase regulator activity,TPR domain binding,dATP binding,identical protein binding,protein homodime…
Thrombospondin-1	P07996	THBS1	activation of MAPK activity,response to hypoxia,negative regulation of endothelial cell proliferation,negative regulation of cell-matrix adhesion,sprouting angiogenesis,chronic inflammatory response,platelet degranulation,negative regulation of antigen processing and presentation of peptide or polysaccharide antigen via MHC class II,negative regulation of dendritic cell antigen processing and pre…	extracellular region,fibrinogen complex,extracellular space,endoplasmic reticulum,endoplasmic reticulum lumen,external side of plasma membrane,cell surface,sarcoplasmic reticulum,secretory granule,extracellular matrix,platelet alpha granule,platelet alpha granule lumen,extracellular exosome	phosphatidylserine binding,glycoprotein binding,fibronectin binding,integrin binding,calcium ion binding,protein binding,heparin binding,fibroblast growth factor binding,low-density lipoprotein particle binding,identical protein binding,laminin binding,proteoglycan binding,transforming growth factor beta binding,fibrinogen binding,collagen V binding
Collagen alpha-2(I) chain	P08123	COL1A2	skeletal system development,blood vessel development,transforming growth factor beta receptor signaling pathway,Rho protein signal transduction,blood coagulation,regulation of blood pressure,platelet activation,extracellular matrix organization,collagen fibril organization,collagen catabolic process,odontogenesis,skin morphogenesis,regulation of immune response,leukocyte migration,protein heterot…	extracellular region,collagen type I trimer,extracellular space,endoplasmic reticulum lumen,extracellular matrix,extracellular exosome	extracellular matrix structural constituent,protein binding,protein binding, bridging,identical protein binding,SMAD binding,metal ion binding,platelet-derived growth factor binding
Cytochrome c1, heme protein, mitochondrial	P08574	CYC1	mitochondrial electron transport, ubiquinol to cytochrome c,response to glucagon	nucleus,mitochondrion,mitochondrial inner membrane,membrane,integral component of membrane,respiratory chain	heme binding,electron transporter, transferring electrons from CoQH2-cytochrome c reductase complex and cytochrome c oxidase complex activity,metal ion binding
Vimentin	P08670	VIM	movement of cell or subcellular component,positive regulation of gene expression,negative regulation of neuron projection development,astrocyte development,viral process,muscle filament sliding,intermediate filament organization,Bergmann glial cell differentiation,SMAD protein signal transduction,lens fiber cell development	cytoplasm,peroxisome,cytosol,cytoskeleton,intermediate filament,focal adhesion,extracellular matrix,cell leading edge,neuron projection,intermediate filament cytoskeleton,extracellular exosome,plasma membrane	glycoprotein binding,double-stranded RNA binding,structural constituent of cytoskeleton,structural constituent of eye lens,protein binding,protein C-terminus binding,identical protein binding,scaffold protein binding,keratin filament binding
Alpha-2-antiplasmin	P08697	SERPINF2	regulation of blood vessel size by renin-angiotensin,platelet degranulation,acute-phase response,response to organic substance,negative regulation of plasminogen activation,negative regulation of endopeptidase activity,collagen fibril organization,positive regulation of collagen biosynthetic process,fibrinolysis,positive regulation of cell differentiation,positive regulation of transcription from…	extracellular region,fibrinogen complex,extracellular space,cell surface,platelet alpha granule lumen,extracellular exosome,blood microparticle	protease binding,endopeptidase inhibitor activity,serine-type endopeptidase inhibitor activity,protein binding,protein homodimerization activity
Keratin, type I cytoskeletal 16	P08779	KRT16	morphogenesis of an epithelium,inflammatory response,cytoskeleton organization,aging,cell proliferation,epidermis development,keratinocyte differentiation,negative regulation of cell migration,keratinization,hair cycle,innate immune response,intermediate filament cytoskeleton organization,keratinocyte migration,establishment of skin barrier	nucleus,cytoskeleton,intermediate filament,extracellular exosome	structural constituent of cytoskeleton,protein binding
SPARC	P09486	SPARC	ossification,negative regulation of endothelial cell proliferation,platelet degranulation,receptor-mediated endocytosis,signal transduction,heart development,response to gravity,response to lead ion,positive regulation of endothelial cell migration,negative regulation of angiogenesis,regulation of cell morphogenesis,extracellular matrix organization,lung development,response to lipopolysaccharide…	extracellular region,basement membrane,extracellular space,cytoplasm,cell surface,nuclear matrix,platelet alpha granule,platelet alpha granule membrane,platelet alpha granule lumen,endocytic vesicle lumen,mitochondrion,plasma membrane	calcium ion binding,protein binding,collagen binding,extracellular matrix binding
Complement C4-A	P0C0L4	C4A	proteolysis,inflammatory response,complement activation,complement activation, classical pathway,negative regulation of endopeptidase activity,regulation of complement activation,innate immune response,positive regulation of apoptotic cell clearance	extracellular region,extracellular space,plasma membrane,cell junction,axon,dendrite,neuronal cell body,synapse,extracellular exosome,blood microparticle	complement component C1q binding,serine-type endopeptidase activity,endopeptidase inhibitor activity
Polyubiquitin-B	P0CG47	UBB	G2/M transition of mitotic cell cycle,negative regulation of transcription from RNA polymerase II promoter,MAPK cascade,activation of MAPK activity,protein polyubiquitination,nucleotide-excision repair, DNA damage recognition,nucleotide-excision repair, DNA duplex unwinding,stimulatory C-type lectin receptor signaling pathway,MyD88-dependent toll-like receptor signaling pathway,MyD88-independent …	extracellular space,nucleus,nucleoplasm,mitochondrion,cytosol,plasma membrane,endosome membrane,endocytic vesicle membrane,neuron projection,neuronal cell body,extracellular exosome;extracellular space,nucleus,nucleoplasm,cytosol,plasma membrane,endosome membrane,endocytic vesicle membrane,extracellular exosome;extracellular space,nucleus,nucleoplasm,nucleolus,cytoplasm,cytosol,plasma membrane,en…	protein binding;protease binding,protein binding,poly(A) RNA binding;structural constituent of ribosome,protein binding,poly(A) RNA binding,metal ion binding;structural constituent of ribosome,protein binding
Heat shock cognate 71 kDa protein	P11142	HSPA8	mRNA splicing, via spliceosome,transcription, DNA-templated,protein folding,response to unfolded protein,neurotransmitter secretion,cellular response to starvation,viral process,regulation of protein stability,protein refolding,regulation of protein complex assembly,regulation of mRNA stability,negative regulation of transcription, DNA-templated,ATP metabolic process,positive regulation of mRNA s…	Prp19 complex,extracellular space,intracellular,nucleus,nucleoplasm,spliceosomal complex,nucleolus,lysosomal membrane,late endosome,cytosol,plasma membrane,cell-cell adherens junction,focal adhesion,membrane,intracellular ribonucleoprotein complex,extracellular matrix,melanosome,lysosomal lumen,myelin sheath,clathrin-sculpted gamma-aminobutyric acid transport vesicle membrane,extracellular exosom…	G-protein coupled receptor binding,phosphatidylserine binding,protein binding,ATP binding,ATPase activity,enzyme binding,MHC class II protein complex binding,heat shock protein binding,ubiquitin protein ligase binding,ATPase activity, coupled,poly(A) RNA binding,unfolded protein binding,C3HC4-type RING finger domain binding,cadherin binding involved in cell-cell adhesion
Cation-independent mannose-6-phosphate receptor	P11717	IGF2R	liver development,receptor-mediated endocytosis,signal transduction,G-protein coupled receptor signaling pathway,spermatogenesis,post-embryonic development,animal organ regeneration,response to retinoic acid,positive regulation of apoptotic process,insulin-like growth factor receptor signaling pathway	extracellular space,nuclear envelope lumen,lysosomal membrane,endosome,early endosome,late endosome,trans-Golgi network,integral component of plasma membrane,focal adhesion,cell surface,membrane,clathrin coat,transport vesicle,endocytic vesicle,trans-Golgi network transport vesicle,trans-Golgi network membrane,perinuclear region of cytoplasm,extracellular exosome	glycoprotein binding,G-protein alpha-subunit binding,retinoic acid binding,receptor activity,G-protein coupled receptor activity,insulin-like growth factor-activated receptor activity,transporter activity,protein binding,mannose binding,enzyme binding,insulin-like growth factor II binding,phosphoprotein binding
Collagen alpha-1(VI) chain	P12109	COL6A1	osteoblast differentiation,cell adhesion,extracellular matrix organization,collagen catabolic process,endodermal cell differentiation,protein heterotrimerization,cellular response to amino acid stimulus	extracellular region,collagen type VI trimer,lysosomal membrane,endoplasmic reticulum lumen,membrane,extracellular matrix,sarcolemma,protein complex,extracellular exosome	platelet-derived growth factor binding
Xaa-Pro dipeptidase	P12955	PEPD	proteolysis,cellular amino acid metabolic process,collagen catabolic process	extracellular exosome	aminopeptidase activity,metallocarboxypeptidase activity,manganese ion binding,proline dipeptidase activity
Lysosome-associated membrane glycoprotein 2	P13473	LAMP2	platelet degranulation,protein import,regulation of protein stability,muscle cell cellular homeostasis,protein stabilization,chaperone-mediated autophagy	extracellular space,lysosome,lysosomal membrane,late endosome,plasma membrane,membrane,integral component of membrane,phagocytic vesicle membrane,platelet dense granule membrane,late endosome membrane,lysosomal lumen,autolysosome,extracellular exosome,membrane microdomain	protein binding,enzyme binding,protein domain specific binding
Neural cell adhesion molecule 1	P13591	NCAM1	MAPK cascade,cell adhesion,axon guidance,positive regulation of GTPase activity,viral entry into host cell,regulation of synaptic plasticity,interferon-gamma-mediated signaling pathway	Golgi membrane,cytoplasm,plasma membrane,external side of plasma membrane,cell surface,membrane,integral component of membrane,anchored component of membrane,extracellular exosome	virus receptor activity,Ras guanyl-nucleotide exchange factor activity
Keratin, type I cytoskeletal 10	P13645	KRT10	keratinocyte differentiation	extracellular space,nucleus,cytoplasm,intermediate filament,membrane,extracellular exosome	structural constituent of epidermis
Keratin, type II cytoskeletal 5	P13647	KRT5	cytoskeleton organization,epidermis development,hemidesmosome assembly	nucleus,cytoplasm,mitochondrion,cytosol,intermediate filament,plasma membrane,membrane,keratin filament,extracellular exosome	structural constituent of cytoskeleton,protein binding,scaffold protein binding
Alcohol dehydrogenase [NADP(+)]	P14550	AKR1A1	glucose metabolic process,cellular aldehyde metabolic process,glucuronate catabolic process to xylulose 5-phosphate,L-ascorbic acid biosynthetic process,D-glucuronate catabolic process,aldehyde catabolic process,oxidation-reduction process,glutathione derivative biosynthetic process	extracellular space,cytosol,apical plasma membrane,extracellular exosome	alditol:NADP+ 1-oxidoreductase activity,aldo-keto reductase (NADP) activity,electron carrier activity,L-glucuronate reductase activity
Carboxypeptidase N catalytic chain	P15169	CPN1	peptide metabolic process,bradykinin catabolic process,protein processing,response to glucocorticoid	extracellular space	metallocarboxypeptidase activity,serine-type carboxypeptidase activity,zinc ion binding
Phosphoglycerate mutase 2	P15259	PGAM2	gluconeogenesis,glycolytic process,striated muscle contraction,Notch signaling pathway,spermatogenesis,regulation of pentose-phosphate shunt,response to mercury ion,canonical glycolysis;gluconeogenesis,glycolytic process,regulation of glycolytic process,regulation of pentose-phosphate shunt,respiratory burst,canonical glycolysis;gluconeogenesis,glycolytic process,regulation of pentose-phosphate s…	nucleus,cytosol,extracellular exosome;cytoplasm,cytosol,membrane,extracellular exosome;nucleus,cytosol,myelin sheath,extracellular exosome,sperm principal piece	bisphosphoglycerate mutase activity,phosphoglycerate mutase activity,hydrolase activity,2,3-bisphosphoglycerate-dependent phosphoglycerate mutase activity,cofactor binding;bisphosphoglycerate mutase activity,phosphoglycerate mutase activity,hydrolase activity,protein kinase binding,2,3-bisphosphoglycerate-dependent phosphoglycerate mutase activity;bisphosphoglycerate mutase activity,phosphoglycer…
Nucleoside diphosphate kinase A	P15531	NME1	negative regulation of myeloid leukocyte differentiation,purine nucleotide metabolic process,nucleoside diphosphate phosphorylation,GTP biosynthetic process,pyrimidine nucleotide metabolic process,UTP biosynthetic process,CTP biosynthetic process,DNA metabolic process,endocytosis,negative regulation of cell proliferation,nucleoside triphosphate biosynthetic process,negative regulation of gene exp…	nucleus,cytoplasm,mitochondrial outer membrane,centrosome,cytosol,intermediate filament,membrane,ruffle membrane,perinuclear region of cytoplasm,extracellular exosome;ruffle,nucleus,cytoplasm,cytosol,intermediate filament,lamellipodium,mitochondrial membrane,myelin sheath,perinuclear region of cytoplasm,extracellular exosome,cell periphery,focal adhesion	magnesium ion binding,RNA polymerase II regulatory region sequence-specific DNA binding,single-stranded DNA binding,deoxyribonuclease activity,nucleoside diphosphate kinase activity,protein binding,ATP binding,GTP binding,intermediate filament binding,protein kinase binding,identical protein binding,gamma-tubulin binding,ribosomal small subunit binding,poly(A) RNA binding;DNA binding,transcriptio…
Histone H1.5	P16401	HIST1H1B	negative regulation of transcription from RNA polymerase II promoter,chromatin organization,nucleosome assembly,positive regulation of cell growth,protein stabilization,positive regulation of histone H3-K9 methylation,establishment of protein localization to chromatin	nucleosome,nuclear chromatin,nuclear heterochromatin,extracellular exosome	chromatin DNA binding,histone deacetylase binding,poly(A) RNA binding
Vinculin	P18206	VCL	morphogenesis of an epithelium,platelet degranulation,movement of cell or subcellular component,muscle contraction,cell adhesion,cell-matrix adhesion,lamellipodium assembly,negative regulation of cell migration,adherens junction assembly,protein localization to cell surface,apical junction assembly,axon extension,platelet aggregation,epithelial cell-cell adhesion	extracellular region,cytosol,cytoskeleton,plasma membrane,cell-cell junction,adherens junction,cell-cell adherens junction,fascia adherens,focal adhesion,actin cytoskeleton,cell-substrate junction,costamere,protein complex,extracellular exosome,extracellular vesicle	dystroglycan binding,actin binding,structural molecule activity,protein binding,beta-catenin binding,ubiquitin protein ligase binding,alpha-catenin binding,cadherin binding,cadherin binding involved in cell-cell adhesion
Inter-alpha-trypsin inhibitor heavy chain H2	P19823	ITIH2	negative regulation of endopeptidase activity,hyaluronan metabolic process	extracellular region,extracellular exosome,blood microparticle	endopeptidase inhibitor activity,serine-type endopeptidase inhibitor activity
Inter-alpha-trypsin inhibitor heavy chain H1	P19827	ITIH1	negative regulation of endopeptidase activity,hyaluronan metabolic process	extracellular region,extracellular exosome,blood microparticle	serine-type endopeptidase inhibitor activity,calcium ion binding
Pregnancy zone protein	P20742	PZP	female pregnancy,negative regulation of endopeptidase activity	extracellular region,extracellular exosome,blood microparticle	endopeptidase inhibitor activity,serine-type endopeptidase inhibitor activity
Mimecan	P20774	OGN	axonogenesis,keratan sulfate biosynthetic process,keratan sulfate catabolic process,negative regulation of smooth muscle cell proliferation,Roundabout signaling pathway,axon extension involved in axon guidance,regulation of axonogenesis	extracellular region,proteinaceous extracellular matrix,extracellular space,Golgi lumen,lysosomal lumen,extracellular exosome,extracellular vesicle,extracellular matrix	growth factor activity,heparin binding,Roundabout binding
Collagen alpha-1(V) chain	P20908	COL5A1	blood vessel development,heart morphogenesis,cell adhesion,cell migration,extracellular matrix organization,collagen fibril organization,collagen catabolic process,collagen biosynthetic process,wound healing, spreading of epidermal cells,tendon development,extracellular fibril organization,skin development,integrin biosynthetic process,eye morphogenesis,regulation of cellular component organizati…	extracellular region,collagen type V trimer,basement membrane,endoplasmic reticulum lumen,extracellular matrix,extracellular exosome	integrin binding,extracellular matrix structural constituent,heparin binding,proteoglycan binding,metal ion binding,platelet-derived growth factor binding
Fibulin-1	P23142	FBLN1	negative regulation of protein phosphorylation,negative regulation of cell adhesion,embryo implantation,positive regulation of peptidase activity,viral process,extracellular matrix organization,negative regulation of ERK1 and ERK2 cascade,blood coagulation, fibrin clot formation,negative regulation of substrate adhesion-dependent cell spreading,negative regulation of cell motility,negative regula…	extracellular region,proteinaceous extracellular matrix,basement membrane,extracellular space,extracellular exosome,elastic fiber,fibrinogen complex,extracellular matrix	fibronectin binding,extracellular matrix structural constituent,calcium ion binding,protein C-terminus binding,peptidase activator activity,protein complex binding,identical protein binding,fibrinogen binding
Hepatocyte growth factor-like protein	P26927	MST1	proteolysis,biological_process,negative regulation of gluconeogenesis,hepatocyte growth factor receptor signaling pathway,regulation of cAMP-dependent protein kinase activity	extracellular region,extracellular space,extracellular exosome	molecular_function,serine-type endopeptidase activity,protein binding,receptor tyrosine kinase binding
Peroxiredoxin-2	P32119	PRDX2	response to reactive oxygen species,response to oxidative stress,removal of superoxide radicals,cellular response to oxidative stress,hydrogen peroxide catabolic process,regulation of apoptotic process,negative regulation of apoptotic process,cell redox homeostasis,oxidation-reduction process	cytoplasm,cytosol,extracellular exosome	thioredoxin peroxidase activity,antioxidant activity
4-hydroxyphenylpyruvate dioxygenase	P32754	HPD	L-phenylalanine catabolic process,tyrosine catabolic process,oxidation-reduction process	cytosol,extracellular exosome	4-hydroxyphenylpyruvate dioxygenase activity,metal ion binding
Thrombospondin-4	P35443	THBS4	positive regulation of endothelial cell proliferation,response to unfolded protein,negative regulation of angiogenesis,regulation of tissue remodeling,response to endoplasmic reticulum stress,behavioral response to pain,tissue remodeling,positive regulation of peptidyl-tyrosine phosphorylation,myoblast migration,positive regulation of cell division,endothelial cell-cell adhesion,positive regulati…	extracellular region,basement membrane,extracellular space,endoplasmic reticulum,sarcoplasmic reticulum,extracellular matrix,extracellular exosome	integrin binding,calcium ion binding,protein binding,growth factor activity,heparin binding
Keratin, type I cytoskeletal 9	P35527	KRT9	spermatogenesis,epidermis development,skin development,intermediate filament organization	extracellular space,nucleus,intermediate filament,membrane,extracellular exosome	structural constituent of cytoskeleton
Keratin, type II cytoskeletal 2 epidermal	P35908	KRT2	keratinocyte development,epidermis development,keratinization,keratinocyte activation,keratinocyte proliferation,intermediate filament organization,keratinocyte migration	extracellular space,nucleus,cytoplasm,Golgi apparatus,intermediate filament,membrane,keratin filament,intermediate filament cytoskeleton,extracellular exosome	structural constituent of cytoskeleton,protein binding,cytoskeletal protein binding
Pigment epithelium-derived factor	P36955	SERPINF1	kidney development,multicellular organism development,aging,short-term memory,cell proliferation,response to acidic pH,negative regulation of endothelial cell migration,negative regulation of gene expression,negative regulation of endopeptidase activity,positive regulation of neuron projection development,negative regulation of angiogenesis,ovulation cycle,response to arsenic-containing substance…	extracellular region,basement membrane,extracellular space,melanosome,axon hillock,perinuclear region of cytoplasm,extracellular exosome,extracellular matrix	serine-type endopeptidase inhibitor activity,protein binding
Superkiller viralicidic activity 2-like 2	P42285	SKIV2L2	mRNA splicing, via spliceosome,maturation of 5.8S rRNA,rRNA processing,RNA catabolic process	nucleus,nucleoplasm,nucleolus,catalytic step 2 spliceosome,exosome (RNase complex)	RNA helicase activity,protein binding,ATP binding,poly(A) RNA binding
Afamin	P43652	AFM	vitamin transport	extracellular region,extracellular space,extracellular exosome,blood microparticle	vitamin E binding
Mannan-binding lectin serine protease 1	P48740	MASP1	complement activation, lectin pathway,proteolysis,receptor-mediated endocytosis,complement activation	extracellular region,extracellular space	serine-type endopeptidase activity,calcium ion binding,protein binding,peptidase activity,protein homodimerization activity,calcium-dependent protein binding
DNA primase large subunit	P49643	PRIM2	G1/S transition of mitotic cell cycle,telomere maintenance via recombination,DNA replication, synthesis of RNA primer,DNA replication initiation,DNA strand elongation involved in DNA replication	nucleoplasm	DNA binding,DNA primase activity,metal ion binding,4 iron, 4 sulfur cluster binding
Cartilage oligomeric matrix protein	P49747	COMP	skeletal system development,growth plate cartilage development,apoptotic process,cell adhesion,animal organ morphogenesis,extracellular matrix organization,negative regulation of apoptotic process,limb development	extracellular region,proteinaceous extracellular matrix,extracellular space,extracellular exosome,extracellular matrix	protease binding,extracellular matrix structural constituent,calcium ion binding,protein binding,collagen binding,heparin binding,heparan sulfate proteoglycan binding
Lumican	P51884	LUM	visual perception,response to organic cyclic compound,keratan sulfate biosynthetic process,extracellular matrix organization,collagen fibril organization,positive regulation of transforming growth factor beta1 production,keratan sulfate catabolic process,positive regulation of transcription from RNA polymerase II promoter,cartilage development,response to growth factor,axonogenesis	extracellular region,proteinaceous extracellular matrix,fibrillar collagen trimer,extracellular space,Golgi lumen,lysosomal lumen,extracellular exosome,extracellular matrix	extracellular matrix structural constituent,collagen binding
Tyrosine--tRNA ligase, cytoplasmic	P54577	YARS	tRNA aminoacylation for protein translation,tyrosyl-tRNA aminoacylation,valyl-tRNA aminoacylation,apoptotic process,signal transduction	extracellular space,nucleus,cytoplasm,cytosol	tRNA binding,tyrosine-tRNA ligase activity,valine-tRNA ligase activity,signal transducer activity,interleukin-8 receptor binding,protein binding,ATP binding,poly(A) RNA binding
Cadherin-13	P55290	CDH13	mitotic cell cycle,positive regulation of endothelial cell proliferation,positive regulation of cell-matrix adhesion,sprouting angiogenesis,homophilic cell adhesion via plasma membrane adhesion molecules,negative regulation of cell adhesion,Rho protein signal transduction,negative regulation of cell proliferation,calcium-dependent cell-cell adhesion via plasma membrane cell adhesion molecules,Rac…	extracellular space,cytoplasm,plasma membrane,caveola,focal adhesion,external side of plasma membrane,anchored component of membrane,neuron projection,perinuclear region of cytoplasm,extracellular exosome	calcium ion binding,low-density lipoprotein particle binding,protein homodimerization activity,cadherin binding,adiponectin binding,lipoprotein particle binding
Triosephosphate isomerase	P60174	TPI1	gluconeogenesis,glycolytic process,pentose-phosphate shunt,multicellular organism development,glycerol catabolic process,glyceraldehyde-3-phosphate biosynthetic process,canonical glycolysis	extracellular space,nucleus,cytosol,extracellular exosome	triose-phosphate isomerase activity,ubiquitin protein ligase binding
Actin, cytoplasmic 1	P60709	ACTB	retina homeostasis,movement of cell or subcellular component,cytoskeleton organization,substantia nigra development,cell junction assembly,Fc-gamma receptor signaling pathway involved in phagocytosis,ATP-dependent chromatin remodeling,positive regulation of gene expression, epigenetic,vascular endothelial growth factor receptor signaling pathway,ephrin receptor signaling pathway,platelet aggregat…	nuclear chromatin,extracellular space,nucleoplasm,cytoplasm,cytosol,cytoskeleton,plasma membrane,focal adhesion,membrane,intracellular ribonucleoprotein complex,cortical cytoskeleton,NuA4 histone acetyltransferase complex,cytoplasmic ribonucleoprotein granule,myelin sheath,protein complex,extracellular exosome,MLL5-L complex,blood microparticle,dense body;extracellular space,nucleus,cytosol,cytos…	structural constituent of cytoskeleton,protein binding,ATP binding,kinesin binding,Tat protein binding,identical protein binding,nitric-oxide synthase binding,RNA polymerase II core promoter proximal region sequence-specific DNA binding,RNA polymerase II distal enhancer sequence-specific DNA binding,nucleosomal DNA binding;structural constituent of cytoskeleton,protein binding,ATP binding,ubiquit…
Pterin-4-alpha-carbinolamine dehydratase	P61457	PCBD1	transcription, DNA-templated,L-phenylalanine catabolic process,tetrahydrobiopterin biosynthetic process,regulation of protein homodimerization activity,positive regulation of transcription, DNA-templated,protein homotetramerization,protein heterooligomerization,oxidation-reduction process	nucleoplasm,cytoplasm,cytosol,extracellular exosome	transcription coactivator activity,phenylalanine 4-monooxygenase activity,4-alpha-hydroxytetrahydrobiopterin dehydratase activity,identical protein binding
Histone H4	P62805	HIST1H4A	chromatin silencing at rDNA,double-strand break repair via nonhomologous end joining,nucleosome assembly,DNA replication-dependent nucleosome assembly,DNA replication-independent nucleosome assembly,DNA-templated transcription, initiation,telomere capping,gene silencing by RNA,telomere organization,CENP-A containing nucleosome assembly,cellular protein metabolic process,negative regulation of meg…	nuclear chromosome,nuclear chromosome, telomeric region,nucleosome,extracellular region,nucleus,nucleoplasm,membrane,extracellular matrix,protein complex,extracellular exosome	DNA binding,protein binding,protein domain specific binding,histone binding,poly(A) RNA binding,protein heterodimerization activity
Peptidyl-prolyl cis-trans isomerase A	P62937	PPIA	protein peptidyl-prolyl isomerization,RNA-dependent DNA biosynthetic process,protein folding,viral life cycle,uncoating of virus,fusion of virus membrane with host plasma membrane,virion assembly,viral release from host cell,entry into host cell,lipid particle organization,regulation of viral genome replication,positive regulation of viral genome replication,positive regulation of protein secreti…	extracellular region,extracellular space,nucleus,cytosol,focal adhesion,membrane,extracellular exosome	peptidyl-prolyl cis-trans isomerase activity,protein binding,peptide binding,poly(A) RNA binding,virion binding,unfolded protein binding
14-3-3 protein zeta/delta	P63104	YWHAZ	protein targeting,signal transduction,platelet activation,negative regulation of apoptotic process,regulation of mRNA stability,establishment of Golgi localization,membrane organization,Golgi reassembly,cell-cell adhesion,positive regulation of protein insertion into mitochondrial membrane involved in apoptotic signaling pathway	extracellular space,nucleus,nucleoplasm,cytoplasm,mitochondrion,cytosol,cell-cell adherens junction,focal adhesion,cytoplasmic vesicle membrane,melanosome,extracellular exosome,blood microparticle	protein binding,transcription factor binding,protein kinase binding,protein domain specific binding,ubiquitin protein ligase binding,poly(A) RNA binding,cadherin binding involved in cell-cell adhesion
Elongation factor 1-alpha 1	P68104	EEF1A1	transcription, DNA-templated,regulation of transcription, DNA-templated,translational elongation,cellular response to epidermal growth factor stimulus,regulation of chaperone-mediated autophagy;translational elongation,biological_process	extracellular space,nucleus,nucleolus,cytoplasm,cytosol,eukaryotic translation elongation factor 1 complex,membrane,cortical actin cytoskeleton,ruffle membrane,extracellular exosome,cytoplasmic side of lysosomal membrane;extracellular space,nucleus,cytoplasm,extracellular exosome	tRNA binding,translation elongation factor activity,GTPase activity,protein binding,GTP binding,protein kinase binding,poly(A) RNA binding;molecular_function,translation elongation factor activity,GTPase activity,GTP binding
Tubulin alpha-1B chain	P68363	TUBA1B	microtubule cytoskeleton organization,microtubule-based process,cytoskeleton-dependent intracellular transport,cell division,cellular response to interleukin-4;cytoskeleton organization,microtubule-based process,cytoskeleton-dependent intracellular transport,cell division	microtubule,cytoplasmic microtubule,myelin sheath,extracellular exosome;nucleus,cytoplasm,microtubule,vesicle	double-stranded RNA binding,GTPase activity,structural molecule activity,structural constituent of cytoskeleton,protein binding,GTP binding,ubiquitin protein ligase binding;GTPase activity,structural molecule activity,structural constituent of cytoskeleton,protein binding,GTP binding
Histone H3.1	P68431	HIST1H3A	chromatin silencing at rDNA,nucleosome assembly,DNA replication-dependent nucleosome assembly,blood coagulation,gene silencing by RNA,telomere organization,cellular protein metabolic process,negative regulation of gene expression, epigenetic,positive regulation of gene expression, epigenetic,protein heterotetramerization,regulation of gene silencing,cell-cell adhesion;chromatin silencing at rDNA,…	nuclear chromosome,nuclear chromosome, telomeric region,nucleosome,nuclear nucleosome,extracellular region,nucleus,nucleoplasm,cell-cell adherens junction,membrane,protein complex,extracellular exosome;nuclear chromosome,nuclear chromosome, telomeric region,nucleosome,nuclear nucleosome,Barr body,extracellular region,nucleus,nucleoplasm,protein complex,extracellular exosome;nucleosome,nuclear nuc…	protein binding,nucleosomal DNA binding,histone binding,protein heterodimerization activity,cadherin binding involved in cell-cell adhesion;RNA polymerase II core promoter sequence-specific DNA binding,RNA polymerase II distal enhancer sequence-specific DNA binding,protein binding,nucleosomal DNA binding,histone binding,protein heterodimerization activity;protein binding,nucleosomal DNA binding,h…
Hemoglobin subunit beta	P68871	HBB	receptor-mediated endocytosis,blood coagulation,regulation of blood pressure,positive regulation of cell death,oxygen transport,bicarbonate transport,nitric oxide transport,response to hydrogen peroxide,hydrogen peroxide catabolic process,positive regulation of nitric oxide biosynthetic process,regulation of blood vessel size,protein heterooligomerization,renal absorption,platelet aggregation,cel…	extracellular region,cytosol,hemoglobin complex,haptoglobin-hemoglobin complex,extracellular exosome,endocytic vesicle lumen,blood microparticle	oxygen transporter activity,iron ion binding,protein binding,oxygen binding,heme binding,hemoglobin binding,peroxidase activity,haptoglobin binding
Hemoglobin subunit alpha	P69905	HBA1	receptor-mediated endocytosis,positive regulation of cell death,oxygen transport,bicarbonate transport,response to hydrogen peroxide,hydrogen peroxide catabolic process,protein heterooligomerization,cellular oxidant detoxification	extracellular region,cytosol,hemoglobin complex,membrane,cytosolic small ribosomal subunit,haptoglobin-hemoglobin complex,extracellular exosome,endocytic vesicle lumen,blood microparticle	oxygen transporter activity,iron ion binding,protein binding,oxygen binding,heme binding,peroxidase activity,haptoglobin binding
Basement membrane-specific heparan sulfate proteoglycan core protein	P98160	HSPG2	retinoid metabolic process,angiogenesis,glycosaminoglycan biosynthetic process,glycosaminoglycan catabolic process,extracellular matrix disassembly,extracellular matrix organization,glycosaminoglycan metabolic process,lipoprotein metabolic process,cellular protein metabolic process	extracellular region,basement membrane,extracellular space,Golgi lumen,plasma membrane,focal adhesion,extracellular matrix,lysosomal lumen,extracellular exosome	calcium ion binding,protein binding,protein C-terminus binding
Keratin, type I cytoskeletal 17	Q04695	KRT17	signal transduction,epidermis development,positive regulation of cell growth,hair follicle morphogenesis,keratinization,intermediate filament organization,positive regulation of translation,positive regulation of hair follicle development	cytoplasm,intermediate filament,extracellular exosome,cell periphery	structural constituent of cytoskeleton,MHC class II receptor activity,MHC class II protein binding
Hepatocyte growth factor activator	Q04756	HGFAC	proteolysis	extracellular region,extracellular space	serine-type endopeptidase activity,serine-type peptidase activity
Inter-alpha-trypsin inhibitor heavy chain H3	Q06033	ITIH3	platelet degranulation,negative regulation of endopeptidase activity,hyaluronan metabolic process	extracellular region,platelet dense granule lumen,extracellular exosome	endopeptidase inhibitor activity,serine-type endopeptidase inhibitor activity
Fibromodulin	Q06828	FMOD	transforming growth factor beta receptor complex assembly,axonogenesis,keratan sulfate biosynthetic process,collagen fibril organization,keratan sulfate catabolic process,Roundabout signaling pathway,axon extension involved in axon guidance,regulation of axonogenesis	extracellular region,proteinaceous extracellular matrix,extracellular space,Golgi lumen,lysosomal lumen,extracellular matrix	heparin binding,Roundabout binding
Peroxiredoxin-1	Q06830	PRDX1	response to reactive oxygen species,skeletal system development,retina homeostasis,cell proliferation,removal of superoxide radicals,regulation of stress-activated MAPK cascade,erythrocyte homeostasis,natural killer cell mediated cytotoxicity,regulation of NF-kappaB import into nucleus,hydrogen peroxide catabolic process,cell redox homeostasis,oxidation-reduction process,cell-cell adhesion	extracellular space,nucleus,cytoplasm,mitochondrion,cytosol,cell-cell adherens junction,extracellular matrix,melanosome,myelin sheath,extracellular exosome	peroxidase activity,protein binding,thioredoxin peroxidase activity,identical protein binding,poly(A) RNA binding,cadherin binding involved in cell-cell adhesion
Prolow-density lipoprotein receptor-related protein 1	Q07954	LRP1	retinoid metabolic process,receptor-mediated endocytosis,protein kinase C-activating G-protein coupled receptor signaling pathway,aging,cell proliferation,regulation of extracellular matrix disassembly,positive regulation of cholesterol efflux,negative regulation of neuron projection development,negative regulation of smooth muscle cell migration,cerebral cortex development,negative regulation of…	nucleolus,cytoplasm,lysosomal membrane,endosome,plasma membrane,integral component of plasma membrane,clathrin-coated pit,focal adhesion,clathrin-coated vesicle,dendrite,endocytic vesicle membrane,neuronal cell body,receptor complex	protease binding,receptor activity,low-density lipoprotein receptor activity,calcium ion binding,protein binding,protein complex binding,apolipoprotein binding,lipoprotein transporter activity,poly(A) RNA binding,lipoprotein particle receptor binding
EGF-containing fibulin-like extracellular matrix protein 1	Q12805	EFEMP1	regulation of transcription, DNA-templated,epidermal growth factor receptor signaling pathway,visual perception,peptidyl-tyrosine phosphorylation,negative regulation of chondrocyte differentiation,camera-type eye development,embryonic eye morphogenesis,post-embryonic eye morphogenesis	extracellular region,proteinaceous extracellular matrix,extracellular space,extracellular exosome,extracellular matrix	epidermal growth factor-activated receptor activity,epidermal growth factor receptor binding,calcium ion binding,protein binding,growth factor activity
Heat shock protein 75 kDa, mitochondrial	Q12931	TRAP1	response to stress,translational attenuation,chaperone-mediated protein folding,negative regulation of cellular respiration,negative regulation of reactive oxygen species biosynthetic process,negative regulation of intrinsic apoptotic signaling pathway in response to hydrogen peroxide	nucleoplasm,mitochondrion,mitochondrial inner membrane,mitochondrial intermembrane space,mitochondrial matrix,lipid particle,membrane,extracellular exosome	tumor necrosis factor receptor binding,protein binding,ATP binding,protein kinase binding,poly(A) RNA binding,unfolded protein binding
V-type proton ATPase 116 kDa subunit a isoform 3	Q13488	TCIRG1	cellular defense response,vacuolar acidification,protein catabolic process in the vacuole,positive regulation of cell proliferation,insulin receptor signaling pathway,ATP synthesis coupled proton transport,ATP hydrolysis coupled proton transport,proton transport,macroautophagy,transferrin transport,ion transmembrane transport,vacuolar proton-transporting V-type ATPase complex assembly,phagosome a…	vacuolar proton-transporting V-type ATPase, V0 domain,mitochondrion,lysosomal membrane,plasma membrane,integral component of plasma membrane,endosome membrane,apical plasma membrane,vacuolar proton-transporting V-type ATPase complex,phagocytic vesicle membrane	transporter activity,proton-transporting ATPase activity, rotational mechanism,ATPase binding
Coactosin-like protein	Q14019	COTL1	biological_process,defense response to fungus	nucleus,cytoplasm,cytoskeleton,extracellular exosome	actin binding,enzyme binding
Inter-alpha-trypsin inhibitor heavy chain H4	Q14624	ITIH4	platelet degranulation,acute-phase response,negative regulation of endopeptidase activity,hyaluronan metabolic process,response to cytokine	extracellular region,plasma membrane,platelet dense granule lumen,extracellular exosome,blood microparticle	endopeptidase inhibitor activity,serine-type endopeptidase inhibitor activity,protein binding
Importin subunit beta-1	Q14974	KPNB1	protein import into nucleus, docking,protein import into nucleus, translocation,apoptotic DNA fragmentation,protein import into nucleus,NLS-bearing protein import into nucleus,ribosomal protein import into nucleus,mitotic chromosome movement towards spindle pole,mitotic metaphase plate congression,modulation by virus of host process,astral microtubule organization,Ran protein signal transduction,…	nuclear envelope,nuclear pore,nucleoplasm,cytoplasm,cytosol,membrane,nuclear membrane,nuclear periphery,extracellular exosome,endoplasmic reticulum tubular network	protein binding,nuclear localization sequence binding,zinc ion binding,Ran GTPase binding,protein transporter activity,enzyme binding,protein domain specific binding,poly(A) RNA binding,Hsp90 protein binding
Periostin	Q15063	POSTN	skeletal system development,response to hypoxia,negative regulation of cell-matrix adhesion,regulation of systemic arterial blood pressure,cell adhesion,regulation of Notch signaling pathway,response to mechanical stimulus,response to muscle activity,positive regulation of smooth muscle cell migration,extracellular matrix organization,response to estradiol,cellular response to fibroblast growth f…	proteinaceous extracellular matrix,extracellular space,trans-Golgi network,extracellular matrix,neuromuscular junction	protein binding,heparin binding,metal ion binding,cell adhesion molecule binding
Transforming growth factor-beta-induced protein ig-h3	Q15582	TGFBI	angiogenesis,chondrocyte differentiation,cell adhesion,negative regulation of cell adhesion,visual perception,cell proliferation,extracellular matrix organization,cellular protein metabolic process,response to stimulus	extracellular region,proteinaceous extracellular matrix,basement membrane,extracellular space,trans-Golgi network,plasma membrane,extracellular matrix,extracellular exosome	integrin binding,protein binding,collagen binding,extracellular matrix binding
Membrane primary amine oxidase	Q16853	AOC3	xenobiotic metabolic process,inflammatory response,cell adhesion,amine metabolic process,response to antibiotic,oxidation-reduction process	cytoplasm,early endosome,endoplasmic reticulum,Golgi apparatus,plasma membrane,microvillus,cell surface,integral component of membrane	copper ion binding,calcium ion binding,protein binding,primary amine oxidase activity,protein homodimerization activity,protein heterodimerization activity,quinone binding,tryptamine:oxygen oxidoreductase (deaminating) activity,aminoacetone:oxygen oxidoreductase(deaminating) activity,aliphatic-amine oxidase activity,phenethylamine:oxygen oxidoreductase (deaminating) activity
Coiled-coil domain-containing protein 37	Q494V2	CCDC37	cilium movement,inner dynein arm assembly,regulation of microtubule motor activity	cytoplasm,motile cilium,axonemal outer doublet	dynein complex binding
CD109 antigen	Q6YHK3	CD109	negative regulation of protein phosphorylation,hair follicle development,negative regulation of keratinocyte proliferation,negative regulation of endopeptidase activity,negative regulation of transforming growth factor beta receptor signaling pathway,regulation of keratinocyte differentiation,negative regulation of wound healing,osteoclast fusion	extracellular space,plasma membrane,cell surface,anchored component of membrane	serine-type endopeptidase inhibitor activity,transforming growth factor beta binding
Cytochrome b5 reductase 4	Q7L1T6	CYB5R4	detection of oxygen,generation of precursor metabolites and energy,superoxide metabolic process,bicarbonate transport,insulin secretion,glucose homeostasis,response to antibiotic,cell development,oxidation-reduction process	endoplasmic reticulum,endoplasmic reticulum membrane,perinuclear region of cytoplasm	cytochrome-b5 reductase activity, acting on NAD(P)H,NAD(P)H oxidase activity,oxidoreductase activity, acting on NAD(P)H, heme protein as acceptor,heme binding,metal ion binding,FAD binding
Myosin-14	Q7Z406	MYH14	skeletal muscle contraction,skeletal muscle tissue development,sensory perception of sound,regulation of cell shape,neuronal action potential,actin filament-based movement,actomyosin structure organization,mitochondrion morphogenesis,vocalization behavior	stress fiber,cytosol,brush border,membrane,myosin II complex,axon,growth cone,actomyosin,myelin sheath,extracellular exosome,myosin II filament	microfilament motor activity,calmodulin binding,ATP binding,actin-dependent ATPase activity,actin filament binding
Keratin, type II cytoskeletal 73	Q86Y46	KRT73	biological_process	nucleus,keratin filament,extracellular exosome	molecular_function,structural molecule activity
Cyclic GMP-AMP synthase	Q8N884	MB21D1	activation of innate immune response,positive regulation of defense response to virus by host,cyclic nucleotide biosynthetic process,positive regulation of type I interferon production,innate immune response,defense response to virus,cellular response to exogenous dsRNA	cytosol	DNA binding,ATP binding,GTP binding,metal ion binding,cyclic-GMP-AMP synthase activity
Golgi membrane protein 1	Q8NBJ4	GOLM1	nucleus organization,regulation of lipid metabolic process	extracellular space,Golgi apparatus,integral component of plasma membrane,extracellular exosome	protein binding
Partitioning defective 3 homolog	Q8TEW0	PARD3	protein complex assembly,protein targeting to membrane,cell cycle,establishment or maintenance of cell polarity,transforming growth factor beta receptor signaling pathway,protein kinase C-activating G-protein coupled receptor signaling pathway,axonogenesis,asymmetric cell division,negative regulation of peptidyl-threonine phosphorylation,myelination in peripheral nervous system,positive regulatio…	cytosol,cytoskeleton,plasma membrane,cell-cell junction,bicellular tight junction,cell cortex,endomembrane system,cell junction,internode region of axon,neuronal cell body,protein complex,axonal growth cone	protein binding,phosphatidylinositol-4,5-bisphosphate binding,phosphatidylinositol-3,4,5-trisphosphate binding,protein phosphatase binding,phosphatidylinositol-3-phosphate binding
Pre-mRNA-splicing factor ATP-dependent RNA helicase PRP16	Q92620	DHX38	mRNA splicing, via spliceosome,termination of RNA polymerase II transcription,RNA export from nucleus,mRNA export from nucleus,mRNA 3'-end processing	nucleus,nucleoplasm,cytoplasm,membrane,catalytic step 2 spliceosome	ATP-dependent RNA helicase activity,ATP binding,poly(A) RNA binding
Betaine--homocysteine S-methyltransferase 1	Q93088	BHMT	sulfur amino acid metabolic process,protein methylation,amino-acid betaine metabolic process,amino-acid betaine catabolic process,choline catabolic process,regulation of homocysteine metabolic process,L-methionine salvage,S-adenosylmethionine metabolic process;sulfur amino acid metabolic process,methylation,S-methylmethionine metabolic process,S-adenosylmethionine metabolic process,L-methionine s…	cytoplasm,cytosol,extracellular exosome;cytosol,extracellular exosome	zinc ion binding,S-adenosylmethionine-homocysteine S-methyltransferase activity,betaine-homocysteine S-methyltransferase activity;zinc ion binding,S-methylmethionine-homocysteine S-methyltransferase activity,betaine-homocysteine S-methyltransferase activity
Carboxypeptidase B2	Q96IY4	CPB2	positive regulation of extracellular matrix constituent secretion,proteolysis,blood coagulation,response to heat,negative regulation of plasminogen activation,response to drug,fibrinolysis,negative regulation of fibrinolysis,cellular response to glucose stimulus,liver regeneration,negative regulation of hepatocyte proliferation	extracellular space,cell,extracellular exosome	metallocarboxypeptidase activity,zinc ion binding
1,5-anhydro-D-fructose reductase	Q96JD6	AKR1E2	oxidation-reduction process	cytoplasm,extracellular exosome	1,5-anhydro-D-fructose reductase activity
N-acetylmuramoyl-L-alanine amidase	Q96PD5	PGLYRP2	peptide amidation,pattern recognition receptor signaling pathway,peptidoglycan catabolic process,detection of bacterium,negative regulation of interferon-gamma production,negative regulation of natural killer cell differentiation involved in immune response,growth of symbiont in host,innate immune response,regulation of inflammatory response,defense response to Gram-positive bacterium	intracellular,membrane,extracellular exosome	zinc ion binding,N-acetylmuramoyl-L-alanine amidase activity,peptidoglycan receptor activity,peptidoglycan binding
Dual specificity testis-specific protein kinase 2	Q96S53	TESK2	protein phosphorylation,spermatogenesis,peptidyl-tyrosine phosphorylation,actin cytoskeleton organization,focal adhesion assembly	nucleus,nucleoplasm,cytoplasm	protein kinase activity,protein serine/threonine kinase activity,protein serine/threonine/tyrosine kinase activity,protein tyrosine kinase activity,ATP binding,metal ion binding
E3 ubiquitin-protein ligase TRIM56	Q9BRZ2	TRIM56	regulation of type I interferon production,interferon-beta production,response to type I interferon,defense response to virus,protein K63-linked ubiquitination	cytoplasm,cytosol	ubiquitin-protein transferase activity,zinc ion binding,ligase activity,poly(A) RNA binding
Charged multivesicular body protein 4a	Q9BY43	CHMP4A	cell separation after cytokinesis,posttranslational protein targeting to membrane,membrane budding,autophagy,nucleus organization,mitotic metaphase plate congression,membrane invagination,endosomal transport,viral life cycle,multivesicular body assembly,viral budding via host ESCRT complex,protein polymerization,protein homooligomerization,membrane tubulation,negative regulation of neuron death,n…	ESCRT III complex,nucleus,cytoplasm,cytosol,cytoplasmic side of plasma membrane,membrane coat,midbody,cytoplasmic vesicle membrane,late endosome membrane,extracellular exosome,endosome,plasma membrane	protein binding,lipid binding,identical protein binding,protein homodimerization activity,ATPase binding
Adipocyte plasma membrane-associated protein	Q9HDC9	APMAP	biological_process,biosynthetic process	endoplasmic reticulum,cell surface,membrane,integral component of membrane,extracellular exosome	arylesterase activity,strictosidine synthase activity
Interleukin-1 receptor accessory protein	Q9NPH3	IL1RAP	protein complex assembly,inflammatory response,immune response,positive regulation of interleukin-13 production,positive regulation of interleukin-5 production,interleukin-33-mediated signaling pathway,interleukin-2 biosynthetic process,innate immune response,positive regulation of NF-kappaB transcription factor activity,positive regulation of synapse assembly,interleukin-4 secretion,positive reg…	extracellular region,plasma membrane,integral component of plasma membrane,membrane	interleukin-33 receptor activity,signal transducer activity,interleukin-1 receptor activity,protein tyrosine kinase binding
ATP-binding cassette sub-family F member 3	Q9NUQ8	ABCF3	defense response to virus,cell-cell adhesion	cell-cell adherens junction,membrane	ATP binding,ATPase activity,cadherin binding involved in cell-cell adhesion
Cathepsin Z	Q9UBR2	CTSZ	angiotensin maturation,proteolysis,ER to Golgi vesicle-mediated transport,COPII vesicle coating,proteolysis involved in cellular protein catabolic process,epithelial tube branching involved in lung morphogenesis	Golgi membrane,extracellular space,lysosome,endoplasmic reticulum,endoplasmic reticulum lumen,plasma membrane,ER to Golgi transport vesicle,endoplasmic reticulum-Golgi intermediate compartment membrane,intracellular membrane-bounded organelle,extracellular exosome	cysteine-type endopeptidase activity,protein binding,cysteine-type peptidase activity
28S ribosomal protein S16, mitochondrial	Q9Y3D3	MRPS16	translation,mitochondrial translation,mitochondrial translational elongation,mitochondrial translational termination	cytoplasm,mitochondrion,mitochondrial inner membrane,mitochondrial small ribosomal subunit	structural constituent of ribosome,protein binding

## Sheet: Pg-2-Repair
Comprehensive list of secreted proteins in repair Schwann cell identified by DIA
total no of identified proteins = 223
PG.ProteinDescriptions	PG.Genes	PG.UniProtIds	PG.BiologicalProcess	PG.CellularComponent	PG.MolecularFunction
Immunoglobulin lambda-like polypeptide 5	IGLL5	B9A064	phagocytosis, recognition,phagocytosis, engulfment,complement activation, classical pathway,defense response to bacterium,innate immune response,B cell receptor signaling pathway,positive regulation of B cell activation	external side of plasma membrane,immunoglobulin complex, circulating,extracellular exosome,blood microparticle	antigen binding,immunoglobulin receptor binding
ATP-dependent RNA helicase DDX39A	DDX39A	O00148	mRNA splicing, via spliceosome,termination of RNA polymerase II transcription,RNA export from nucleus,mRNA export from nucleus,cellular response to DNA damage stimulus,regulation of gene expression,RNA secondary structure unwinding,mRNA 3'-end processing;spliceosomal complex assembly,mRNA splicing, via spliceosome,liver development,termination of RNA polymerase II transcription,RNA export from nu…	nucleus,nucleoplasm,spliceosomal complex,membrane,cytoplasm;transcription export complex,nucleus,nucleoplasm,spliceosomal complex,nuclear matrix,nuclear speck,U4 snRNP,U6 snRNP,cytoplasm	ATP-dependent RNA helicase activity,protein binding,ATP binding,ATPase activity,poly(A) RNA binding;ATP-dependent RNA helicase activity,protein binding,ATP binding,RNA-dependent ATPase activity,ATPase activity,U6 snRNA binding,U4 snRNA binding,protein complex binding,identical protein binding,ATP-dependent protein binding,poly(A) RNA binding
Sulfhydryl oxidase 1	QSOX1	O00391	platelet degranulation,negative regulation of macroautophagy,cell redox homeostasis,oxidation-reduction process	extracellular region,extracellular space,Golgi apparatus,integral component of Golgi membrane,platelet alpha granule lumen,intracellular membrane-bounded organelle,intercellular bridge,extracellular exosome	protein disulfide isomerase activity,flavin-linked sulfhydryl oxidase activity
Pescadillo homolog	PES1	O00541	maturation of LSU-rRNA from tricistronic rRNA transcript (SSU-rRNA, 5.8S rRNA, LSU-rRNA),maturation of 5.8S rRNA from tricistronic rRNA transcript (SSU-rRNA, 5.8S rRNA, LSU-rRNA),rRNA processing,nucleolus organization,cell proliferation,protein localization to organelle,ribosomal large subunit biogenesis,regulation of cell cycle	condensed chromosome,nucleus,nucleoplasm,nucleolus,cytoplasm,membrane,preribosome, large subunit precursor,PeBoW complex	RNA binding,protein binding,ribonucleoprotein complex binding,poly(A) RNA binding
Neuropilin-1	NRP1	O14786	angiogenesis,patterning of blood vessels,neuron migration,positive regulation of endothelial cell proliferation,sprouting angiogenesis,cell migration involved in sprouting angiogenesis,signal transduction,cell-cell signaling,axon guidance,axonal fasciculation,response to wounding,animal organ morphogenesis,positive regulation of endothelial cell migration,positive regulation of smooth muscle cell…	semaphorin receptor complex,extracellular space,early endosome,cytosol,neurofilament,plasma membrane,focal adhesion,cell surface,integral component of membrane,axon,growth cone,cytoplasmic vesicle,neuronal cell body,receptor complex,sorting endosome	vascular endothelial growth factor-activated receptor activity,heparin binding,coreceptor activity,semaphorin receptor activity,growth factor binding,cytokine binding,vascular endothelial growth factor binding,metal ion binding
Importin subunit alpha-6	KPNA5	O15131	NLS-bearing protein import into nucleus,modulation by virus of host process,intracellular transport of virus;NLS-bearing protein import into nucleus,positive regulation of transcription from RNA polymerase II promoter,maternal process involved in female pregnancy;regulation of DNA recombination,apoptotic DNA fragmentation,NLS-bearing protein import into nucleus,modulation by virus of host process…	nuclear pore,nucleoplasm,cytoplasm,cytosol;nuclear pore,nucleoplasm,cytosol,membrane;nucleus,nuclear pore,nucleoplasm,cytoplasm,cytosol,dendrite	protein binding,nuclear localization sequence binding,protein transporter activity;protein binding,nuclear localization sequence binding,protein transporter activity;protein binding,nuclear localization sequence binding,protein transporter activity
Alpha-actinin-4	ACTN4	O43707	response to hypoxia,platelet degranulation,protein transport,vesicle transport along actin filament,positive regulation of cell migration,positive regulation of sodium:proton antiporter activity,peroxisome proliferator activated receptor signaling pathway,regulation of apoptotic process,retinoic acid receptor signaling pathway,positive regulation of pinocytosis,actin filament bundle assembly,nega…	stress fiber,extracellular region,extracellular space,intracellular,nucleus,cytoplasm,brush border,cell-cell junction,focal adhesion,Z disc,intracellular ribonucleoprotein complex,cortical cytoskeleton,platelet alpha granule lumen,pseudopodium,neuron projection,protein complex,perinuclear region of cytoplasm,extracellular exosome,actin cytoskeleton;stress fiber,ruffle,extracellular region,extrace…	RNA polymerase II regulatory region sequence-specific DNA binding,nucleoside binding,actin binding,integrin binding,calcium ion binding,protein binding,ligand-dependent nuclear receptor transcription coactivator activity,chromatin DNA binding,nuclear hormone receptor binding,protein homodimerization activity,retinoic acid receptor binding,ion channel binding,poly(A) RNA binding,protein N-terminus…
Calumenin	CALU	O43852	biological_process	extracellular region,endoplasmic reticulum,endoplasmic reticulum membrane,Golgi apparatus,membrane,sarcoplasmic reticulum lumen,melanosome	calcium ion binding,protein binding
ICOS ligand	ICOSLG	O75144	adaptive immune response,defense response,hyperosmotic response,signal transduction,T cell costimulation,positive regulation of activated T cell proliferation,T cell activation,B cell activation	plasma membrane,integral component of membrane,extracellular exosome	receptor binding
Vacuolar protein sorting-associated protein 26A	VPS26A	O75436	intracellular protein transport,Wnt signaling pathway,regulation of macroautophagy,retrograde transport, endosome to Golgi,retrograde transport, endosome to plasma membrane	endosome,early endosome,cytosol,endosome membrane,retromer complex,retromer, cargo-selective complex,vesicle,intracellular membrane-bounded organelle,extracellular exosome,tubular endosome	protein binding,protein transporter activity
Serine/threonine-protein kinase PAK 3	PAK3	O75914	MAPK cascade,activation of MAPK activity,stimulatory C-type lectin receptor signaling pathway,axonogenesis,positive regulation of fibroblast migration,dendrite development,regulation of actin filament polymerization,T cell costimulation,positive regulation of neuron apoptotic process,ephrin receptor signaling pathway,synapse organization,T cell receptor signaling pathway,dendritic spine morphogen…	cytoplasm,endosome,cytosol,plasma membrane;ruffle,cytoplasm,Golgi apparatus,cytosol,plasma membrane,cell-cell junction,focal adhesion,intercalated disc,Z disc,axon,dendrite,nuclear membrane,ruffle membrane,protein complex,invadopodium,filamentous actin	protein serine/threonine kinase activity,receptor signaling protein serine/threonine kinase activity,MAP kinase kinase activity,ATP binding,Rho GTPase binding,SH3 domain binding,metal ion binding;protein kinase activity,protein serine/threonine kinase activity,receptor signaling protein serine/threonine kinase activity,protein binding,collagen binding,ATP binding,protein kinase binding
Apolipoprotein M	APOM	O95445	retinoid metabolic process,response to glucose,cholesterol efflux,high-density lipoprotein particle remodeling,high-density lipoprotein particle assembly,high-density lipoprotein particle clearance,negative regulation of plasma lipoprotein particle oxidation,lipoprotein metabolic process,cholesterol homeostasis,reverse cholesterol transport,cellular oxidant detoxification	extracellular region,integral component of plasma membrane,very-low-density lipoprotein particle,low-density lipoprotein particle,high-density lipoprotein particle,discoidal high-density lipoprotein particle,spherical high-density lipoprotein particle,extracellular exosome	lipid transporter activity,phospholipid binding,antioxidant activity
Vascular non-inflammatory molecule 2	VNN2	O95498	biotin metabolic process,nitrogen compound metabolic process,movement of cell or subcellular component,central nervous system development,pantothenate metabolic process	plasma membrane,anchored component of membrane	pantetheine hydrolase activity
Persulfide dioxygenase ETHE1, mitochondrial	ETHE1	O95571	glutathione metabolic process,sulfide oxidation, using sulfide:quinone oxidoreductase,hydrogen sulfide metabolic process	nucleoplasm,cytoplasm,mitochondrion,mitochondrial matrix	iron ion binding,sulfur dioxygenase activity
L-lactate dehydrogenase A chain	LDHA	P00338	response to hypoxia,lactate metabolic process,pyruvate metabolic process,glycolytic process,response to nutrient,response to glucose,NAD metabolic process,response to drug,response to hydrogen peroxide,positive regulation of apoptotic process,response to estrogen,post-embryonic animal organ development,response to cAMP,oxidation-reduction process,cell-cell adhesion	nucleus,cytosol,cell-cell adherens junction,membrane,extracellular exosome	L-lactate dehydrogenase activity,protein binding,kinase binding,identical protein binding,NAD binding,cadherin binding involved in cell-cell adhesion
Ceruloplasmin	CP	P00450	copper ion transport,cellular iron ion homeostasis,oxidation-reduction process	extracellular region,extracellular space,lysosomal membrane,extracellular exosome,blood microparticle	ferroxidase activity,copper ion binding,chaperone binding
Epidermal growth factor receptor	EGFR	P00533	MAPK cascade,activation of MAPKK activity,ossification,embryonic placenta development,positive regulation of protein phosphorylation,hair follicle development,translation,response to stress,response to osmotic stress,response to oxidative stress,signal transduction,cell surface receptor signaling pathway,epidermal growth factor receptor signaling pathway,activation of phospholipase C activity,sal…	Golgi membrane,extracellular space,nucleus,cytoplasm,endosome,endoplasmic reticulum membrane,plasma membrane,cell-cell adherens junction,focal adhesion,cell surface,endosome membrane,membrane,integral component of membrane,basolateral plasma membrane,apical plasma membrane,early endosome membrane,nuclear membrane,receptor complex,membrane raft,synapse,perinuclear region of cytoplasm,Shc-EGFR comp…	glycoprotein binding,chromatin binding,double-stranded DNA binding,MAP kinase kinase kinase activity,protein tyrosine kinase activity,transmembrane receptor protein tyrosine kinase activity,receptor signaling protein tyrosine kinase activity,transmembrane signaling receptor activity,epidermal growth factor-activated receptor activity,Ras guanyl-nucleotide exchange factor activity,integrin binding…
Prothrombin	F2	P00734	positive regulation of protein phosphorylation,signal peptide processing,proteolysis,ER to Golgi vesicle-mediated transport,acute-phase response,cell surface receptor signaling pathway,multicellular organism development,blood coagulation,blood coagulation, intrinsic pathway,positive regulation of cell proliferation,regulation of cell shape,response to wounding,regulation of gene expression,negati…	extracellular region,extracellular space,endoplasmic reticulum lumen,Golgi lumen,plasma membrane,extracellular exosome,blood microparticle	serine-type endopeptidase activity,receptor binding,calcium ion binding,protein binding,growth factor activity,thrombospondin receptor activity
Coagulation factor X	F10	P00742	signal peptide processing,ER to Golgi vesicle-mediated transport,blood coagulation,blood coagulation, intrinsic pathway,blood coagulation, extrinsic pathway,peptidyl-glutamic acid carboxylation,positive regulation of cell migration,positive regulation of protein kinase B signaling	extracellular region,endoplasmic reticulum lumen,Golgi lumen,plasma membrane,intrinsic component of external side of plasma membrane	serine-type endopeptidase activity,calcium ion binding,protein binding,phospholipid binding
Plasminogen	PLG	P00747	platelet degranulation,proteolysis,blood coagulation,negative regulation of cell proliferation,negative regulation of cell-substrate adhesion,extracellular matrix disassembly,fibrinolysis,cellular protein metabolic process,tissue remodeling,negative regulation of fibrinolysis,positive regulation of fibrinolysis,negative regulation of cell-cell adhesion mediated by cadherin	extracellular region,extracellular space,plasma membrane,cell surface,platelet alpha granule lumen,extrinsic component of external side of plasma membrane,extracellular exosome,blood microparticle	serine-type endopeptidase activity,receptor binding,protein binding,serine-type peptidase activity,protein domain specific binding,apolipoprotein binding
Complement factor B	CFB	P00751	proteolysis,complement activation,complement activation, alternative pathway,regulation of complement activation	extracellular region,extracellular space,plasma membrane,extracellular exosome,blood microparticle	complement binding,serine-type endopeptidase activity
Antithrombin-III	SERPINC1	P01008	acute inflammatory response to antigenic stimulus,response to nutrient,lactation,blood coagulation,negative regulation of endopeptidase activity,regulation of blood coagulation, intrinsic pathway	extracellular region,extracellular space,plasma membrane,extracellular exosome,blood microparticle	protease binding,serine-type endopeptidase inhibitor activity,protein binding,heparin binding
Alpha-1-antitrypsin	SERPINA1	P01009	platelet degranulation,ER to Golgi vesicle-mediated transport,acute-phase response,blood coagulation,negative regulation of endopeptidase activity,COPII vesicle coating	Golgi membrane,extracellular region,proteinaceous extracellular matrix,extracellular space,endoplasmic reticulum,endoplasmic reticulum lumen,Golgi apparatus,ER to Golgi transport vesicle,platelet alpha granule lumen,endoplasmic reticulum-Golgi intermediate compartment membrane,extracellular exosome	glycoprotein binding,protease binding,serine-type endopeptidase inhibitor activity,protein binding,identical protein binding
Alpha-2-macroglobulin	A2M	P01023	negative regulation of complement activation, lectin pathway,platelet degranulation,blood coagulation, intrinsic pathway,negative regulation of endopeptidase activity,extracellular matrix disassembly,positive regulation of GTPase activity,stem cell differentiation,regulation of small GTPase mediated signal transduction	extracellular region,cytosol,platelet alpha granule lumen,extracellular exosome,blood microparticle	protease binding,serine-type endopeptidase inhibitor activity,GTPase activator activity,receptor binding,protein binding,growth factor binding,enzyme binding,interleukin-8 binding,interleukin-1 binding,tumor necrosis factor binding,calcium-dependent protein binding
Complement C3	C3	P01024	positive regulation of type IIa hypersensitivity,positive regulation of protein phosphorylation,positive regulation of activation of membrane attack complex,proteolysis,fatty acid metabolic process,inflammatory response,immune response,complement activation,complement activation, alternative pathway,complement activation, classical pathway,signal transduction,G-protein coupled receptor signaling …	extracellular region,extracellular space,plasma membrane,extracellular exosome,blood microparticle	serine-type endopeptidase activity,endopeptidase inhibitor activity,receptor binding,protein binding,C5L2 anaphylatoxin chemotactic receptor binding
Complement C5	C5	P01031	activation of MAPK activity,in utero embryonic development,chemotaxis,response to stress,inflammatory response,complement activation,complement activation, alternative pathway,complement activation, classical pathway,cell surface receptor signaling pathway,G-protein coupled receptor signaling pathway,positive regulation of vascular endothelial growth factor production,negative regulation of macro…	extracellular region,membrane attack complex,extracellular space,extracellular exosome	endopeptidase inhibitor activity,receptor binding,chemokine activity
Kininogen-1	KNG1	P01042	platelet degranulation,inflammatory response,negative regulation of cell adhesion,positive regulation of cytosolic calcium ion concentration,blood coagulation, intrinsic pathway,negative regulation of endopeptidase activity,negative regulation of blood coagulation,vasodilation,positive regulation of apoptotic process,negative regulation of proteolysis	extracellular region,extracellular space,plasma membrane,platelet alpha granule lumen,extracellular exosome,blood microparticle	cysteine-type endopeptidase inhibitor activity,receptor binding,protein binding,heparin binding,zinc ion binding
Thyroglobulin	TG	P01266	signal transduction,iodide transport,thyroid gland development,regulation of myelination,thyroid hormone metabolic process,hormone biosynthetic process	extracellular region,extracellular space	hormone activity,carboxylic ester hydrolase activity
Insulin-like growth factor II	IGF2	P01344	skeletal system development,ossification,positive regulation of protein phosphorylation,platelet degranulation,glucose metabolic process,regulation of gene expression by genetic imprinting,regulation of transcription, DNA-templated,multicellular organism development,positive regulation of cell proliferation,insulin receptor signaling pathway,insulin receptor signaling pathway via phosphatidylinos…	extracellular region,extracellular space,plasma membrane,platelet alpha granule lumen,extracellular exosome	insulin receptor binding,insulin-like growth factor receptor binding,hormone activity,protein binding,growth factor activity,receptor activator activity,protein serine/threonine kinase activator activity
Hemoglobin subunit epsilon	HBE1	P02100	blood coagulation,oxygen transport,protein heterooligomerization;blood coagulation,oxygen transport;blood coagulation,oxygen transport	cytosol,hemoglobin complex,blood microparticle;cytosol,hemoglobin complex;cytosol,hemoglobin complex,blood microparticle	oxygen transporter activity,iron ion binding,oxygen binding,heme binding,hemoglobin alpha binding;oxygen transporter activity,iron ion binding,oxygen binding,heme binding;oxygen transporter activity,iron ion binding,oxygen binding,heme binding
Collagen alpha-1(I) chain	COL1A1	P02452	skeletal system development,blood vessel development,osteoblast differentiation,intramembranous ossification,endochondral ossification,blood coagulation,visual perception,sensory perception of sound,positive regulation of epithelial to mesenchymal transition,negative regulation of cell-substrate adhesion,protein transport,platelet activation,extracellular matrix organization,collagen fibril organ…	extracellular region,collagen type I trimer,extracellular space,endoplasmic reticulum lumen,Golgi apparatus,secretory granule,extracellular matrix	extracellular matrix structural constituent,protein binding,identical protein binding,metal ion binding,platelet-derived growth factor binding
Collagen alpha-1(II) chain	COL2A1	P02458	skeletal system development,cartilage condensation,tissue homeostasis,endochondral ossification,chondrocyte differentiation,heart morphogenesis,proteoglycan metabolic process,central nervous system development,visual perception,sensory perception of sound,regulation of gene expression,extracellular matrix organization,collagen fibril organization,collagen catabolic process,notochord development,i…	extracellular region,collagen type II trimer,basement membrane,extracellular space,endoplasmic reticulum lumen,extracellular matrix	extracellular matrix structural constituent conferring tensile strength,identical protein binding,metal ion binding,platelet-derived growth factor binding
Collagen alpha-1(III) chain	COL3A1	P02461	skeletal system development,cell-matrix adhesion,transforming growth factor beta receptor signaling pathway,integrin-mediated signaling pathway,heart development,aging,response to radiation,response to mechanical stimulus,peptide cross-linking,cerebral cortex development,platelet activation,extracellular matrix organization,collagen fibril organization,collagen catabolic process,response to cytok…	extracellular region,collagen type III trimer,extracellular space,endoplasmic reticulum lumen,extracellular matrix	integrin binding,extracellular matrix structural constituent,protein binding,SMAD binding,metal ion binding,platelet-derived growth factor binding
Keratin, type I cytoskeletal 14	KRT14	P02533	aging,epidermis development,response to zinc ion,response to ionizing radiation,epithelial cell differentiation,hemidesmosome assembly,hair cycle,intermediate filament bundle assembly	nucleus,cytoplasm,cytosol,intermediate filament,keratin filament,extracellular exosome,cell periphery	structural constituent of cytoskeleton,protein binding,keratin filament binding
Keratin, type II cytoskeletal 6A	KRT6A	P02538	morphogenesis of an epithelium,cytoskeleton organization,positive regulation of cell proliferation,cell differentiation,wound healing	nucleus,membrane,keratin filament,extracellular exosome	structural constituent of cytoskeleton,protein binding
Prelamin-A/C	LMNA	P02545	mitotic nuclear envelope disassembly,mitotic nuclear envelope reassembly,regulation of cell migration,establishment or maintenance of microtubule cytoskeleton polarity,protein localization to nucleus,sterol regulatory element binding protein import into nucleus,IRE1-mediated unfolded protein response,ventricular cardiac muscle cell development,cellular response to hypoxia,negative regulation of m…	nucleus,nuclear envelope,lamin filament,nucleoplasm,cytoplasm,cytosol,nuclear speck,extracellular matrix,nuclear membrane	structural molecule activity,protein binding
Apolipoprotein A-I	APOA1	P02647	retinoid metabolic process,regulation of protein phosphorylation,endothelial cell proliferation,platelet degranulation,negative regulation of cytokine secretion involved in immune response,phospholipid metabolic process,phosphatidylcholine biosynthetic process,cholesterol biosynthetic process,receptor-mediated endocytosis,G-protein coupled receptor signaling pathway,integrin-mediated signaling pa…	extracellular region,extracellular space,nucleus,early endosome,endoplasmic reticulum lumen,cytosol,plasma membrane,cell surface,endocytic vesicle,cytoplasmic vesicle,very-low-density lipoprotein particle,high-density lipoprotein particle,discoidal high-density lipoprotein particle,spherical high-density lipoprotein particle,secretory granule lumen,chylomicron,extracellular exosome,endocytic vesi…	beta-amyloid binding,protein binding,phospholipid binding,phospholipid transporter activity,high-density lipoprotein particle binding,cholesterol binding,cholesterol transporter activity,enzyme binding,phosphatidylcholine binding,apolipoprotein receptor binding,apolipoprotein A-I receptor binding,identical protein binding,chemorepellent activity,lipase inhibitor activity,phosphatidylcholine-stero…
Fibrinogen beta chain	FGB	P02675	adaptive immune response,platelet degranulation,cell-matrix adhesion,signal transduction,blood coagulation,extracellular matrix organization,plasminogen activation,positive regulation of heterotypic cell-cell adhesion,fibrinolysis,induction of bacterial agglutination,cellular protein complex assembly,cellular response to leptin stimulus,innate immune response,positive regulation of vasoconstricti…	extracellular region,fibrinogen complex,extracellular space,plasma membrane,cell cortex,external side of plasma membrane,cell surface,platelet alpha granule,platelet alpha granule lumen,extracellular exosome,blood microparticle,extracellular vesicle	structural molecule activity,protein binding,protein binding, bridging,chaperone binding,receptor binding,cell adhesion molecule binding
Fibrinogen gamma chain	FGG	P02679	platelet degranulation,cell-matrix adhesion,signal transduction,blood coagulation,protein secretion,extracellular matrix organization,plasminogen activation,positive regulation of heterotypic cell-cell adhesion,fibrinolysis,cellular protein complex assembly,positive regulation of vasoconstriction,positive regulation of exocytosis,positive regulation of protein secretion,protein polymerization,res…	extracellular region,fibrinogen complex,extracellular space,plasma membrane,cell cortex,external side of plasma membrane,cell surface,platelet alpha granule,platelet alpha granule lumen,extracellular exosome,blood microparticle	receptor binding,structural molecule activity,protein binding,protein binding, bridging,metal ion binding,cell adhesion molecule binding
Complement component C9	C9	P02748	complement activation, alternative pathway,complement activation, classical pathway,hemolysis by symbiont of host erythrocytes,regulation of complement activation	extracellular region,membrane attack complex,cytoplasm,plasma membrane,integral component of plasma membrane,extracellular exosome,blood microparticle
Beta-2-glycoprotein 1	APOH	P02749	negative regulation of endothelial cell proliferation,platelet degranulation,triglyceride metabolic process,blood coagulation, intrinsic pathway,negative regulation of endothelial cell migration,negative regulation of angiogenesis,positive regulation of blood coagulation,negative regulation of blood coagulation,plasminogen activation,negative regulation of myeloid cell apoptotic process,triglycer…	extracellular region,extracellular space,cell surface,platelet dense granule lumen,very-low-density lipoprotein particle,high-density lipoprotein particle,chylomicron,extracellular exosome,extracellular matrix	glycoprotein binding,protein binding,phospholipid binding,heparin binding,lipid binding,lipoprotein lipase activator activity
Fibronectin	FN1	P02751	angiogenesis,regulation of protein phosphorylation,platelet degranulation,acute-phase response,cell-substrate junction assembly,cell adhesion,calcium-independent cell-matrix adhesion,positive regulation of cell proliferation,regulation of cell shape,response to wounding,positive regulation of gene expression,positive regulation of peptidase activity,peptide cross-linking,extracellular matrix disa…	extracellular region,fibrinogen complex,basal lamina,extracellular space,endoplasmic reticulum-Golgi intermediate compartment,apical plasma membrane,extracellular matrix,platelet alpha granule lumen,extracellular exosome,blood microparticle	protease binding,integrin binding,protein binding,collagen binding,heparin binding,peptidase activator activity
Retinol-binding protein 4	RBP4	P02753	retinoid metabolic process,eye development,gluconeogenesis,heart development,visual perception,maintenance of gastrointestinal epithelium,lung development,positive regulation of insulin secretion,response to retinoic acid,retinol transport,retinol metabolic process,glucose homeostasis,response to ethanol,embryonic organ morphogenesis,embryonic skeletal system development,cardiac muscle tissue dev…	extracellular region,extracellular space,cytosol,protein complex,extracellular exosome	protein binding,retinal binding,retinol binding,retinol transporter activity,protein heterodimerization activity
Alpha-2-HS-glycoprotein	AHSG	P02765	skeletal system development,ossification,platelet degranulation,pinocytosis,acute-phase response,negative regulation of endopeptidase activity,regulation of bone mineralization,negative regulation of bone mineralization,negative regulation of phosphorylation,negative regulation of insulin receptor signaling pathway,regulation of inflammatory response,positive regulation of phagocytosis,negative r…	extracellular region,extracellular space,extracellular matrix,platelet alpha granule lumen,extracellular exosome,blood microparticle	endopeptidase inhibitor activity,cysteine-type endopeptidase inhibitor activity,kinase inhibitor activity
Transthyretin	TTR	P02766	retinoid metabolic process,transport,extracellular matrix organization,retinol metabolic process,cellular protein metabolic process,purine nucleobase metabolic process	extracellular region,extracellular space,cytoplasm,protein complex,extracellular exosome	hormone activity,protein binding,identical protein binding,protein heterodimerization activity,thyroid hormone binding
Serum albumin	ALB	P02768	retina homeostasis,platelet degranulation,transport,receptor-mediated endocytosis,cellular response to starvation,bile acid and bile salt transport,hemolysis by symbiont of host erythrocytes,lipoprotein metabolic process,negative regulation of apoptotic process,negative regulation of programmed cell death,sodium-independent organic anion transport,maintenance of mitochondrion location,cellular ox…	extracellular region,extracellular space,nucleus,endoplasmic reticulum,Golgi apparatus,platelet alpha granule lumen,myelin sheath,protein complex,extracellular exosome,blood microparticle	DNA binding,fatty acid binding,copper ion binding,protein binding,drug binding,toxic substance binding,antioxidant activity,pyridoxal phosphate binding,identical protein binding,chaperone binding,oxygen binding
Vitamin D-binding protein	GC	P02774	vitamin D metabolic process,vitamin transport	extracellular region,extracellular space,cytosol,lysosomal lumen,extracellular exosome,blood microparticle	actin binding,vitamin D binding,vitamin transporter activity,calcidiol binding
Serotransferrin	TF	P02787	retina homeostasis,platelet degranulation,cellular iron ion homeostasis,regulation of protein stability,transferrin transport,positive regulation of receptor-mediated endocytosis,iron ion homeostasis,cellular response to iron ion,ferrous iron import into cell	extracellular region,extracellular space,early endosome,late endosome,clathrin-coated pit,basal plasma membrane,cell surface,endosome membrane,cytoplasmic, membrane-bounded vesicle,apical plasma membrane,endocytic vesicle,extrinsic component of external side of plasma membrane,vesicle,secretory granule lumen,basal part of cell,perinuclear region of cytoplasm,recycling endosome,extracellular exoso…	protein binding,ferrous iron binding,ferric iron binding,ferric iron transmembrane transporter activity,transferrin receptor binding
Lactotransferrin	LTF	P02788	ossification,regulation of cytokine production,retina homeostasis,innate immune response in mucosa,transcription, DNA-templated,proteolysis,ion transport,humoral immune response,antibacterial humoral response,antifungal humoral response,negative regulation of lipopolysaccharide-mediated signaling pathway,regulation of tumor necrosis factor production,negative regulation of ATPase activity,iron as…	extracellular region,extracellular space,nucleus,cytoplasm,cell surface,secretory granule,specific granule,protein complex,extracellular exosome,phagocytic vesicle lumen	DNA binding,serine-type endopeptidase activity,iron ion binding,protein binding,heparin binding,protein serine/threonine kinase activator activity
Hemopexin	HPX	P02790	positive regulation of immunoglobulin production,positive regulation of humoral immune response mediated by circulating immunoglobulin,cellular iron ion homeostasis,receptor-mediated endocytosis,heme transport,viral process,hemoglobin metabolic process,heme metabolic process,positive regulation of tyrosine phosphorylation of Stat1 protein,positive regulation of interferon-gamma-mediated signaling…	extracellular region,extracellular space,extracellular exosome,endocytic vesicle lumen,blood microparticle	protein binding,heme transporter activity,metal ion binding
Vitronectin	VTN	P04004	receptor-mediated endocytosis,immune response,cell adhesion,cell-matrix adhesion,positive regulation of cell-substrate adhesion,negative regulation of endopeptidase activity,positive regulation of smooth muscle cell migration,negative regulation of blood coagulation,extracellular matrix organization,regulation of complement activation,positive regulation of vascular endothelial growth factor rece…	extracellular region,basement membrane,extracellular space,Golgi lumen,extracellular matrix,rough endoplasmic reticulum lumen,extracellular exosome,alphav-beta3 integrin-vitronectin complex,blood microparticle	scavenger receptor activity,integrin binding,protein binding,collagen binding,heparin binding,polysaccharide binding,identical protein binding,extracellular matrix binding
Fructose-bisphosphate aldolase A	ALDOA	P04075	platelet degranulation,fructose metabolic process,gluconeogenesis,glycolytic process,ATP biosynthetic process,striated muscle contraction,actin filament organization,regulation of cell shape,fructose 1,6-bisphosphate metabolic process,muscle cell cellular homeostasis,protein homotetramerization,canonical glycolysis,cell-cell adhesion	extracellular region,extracellular space,nucleus,cytosol,cell-cell adherens junction,actin cytoskeleton,membrane,platelet alpha granule lumen,M band,I band,extracellular exosome	actin binding,fructose-bisphosphate aldolase activity,cytoskeletal protein binding,tubulin binding,identical protein binding,poly(A) RNA binding,fructose binding,cadherin binding involved in cell-cell adhesion
Apolipoprotein B-100	APOB	P04114	retinoid metabolic process,in utero embryonic development,triglyceride mobilization,receptor-mediated endocytosis,spermatogenesis,nervous system development,cholesterol metabolic process,fertilization,response to virus,response to carbohydrate,post-embryonic development,response to selenium ion,positive regulation of gene expression,positive regulation of macrophage derived foam cell differentiat…	extracellular region,extracellular space,cytoplasm,early endosome,endoplasmic reticulum lumen,endoplasmic reticulum membrane,Golgi apparatus,cytosol,plasma membrane,endosome membrane,actin cytoskeleton,clathrin-coated endocytic vesicle membrane,endosome lumen,mature chylomicron,chylomicron remnant,very-low-density lipoprotein particle,low-density lipoprotein particle,intermediate-density lipoprot…	protein binding,phospholipid binding,heparin binding,cholesterol transporter activity,lipase binding,low-density lipoprotein particle receptor binding
Alpha-1B-glycoprotein	A1BG	P04217	platelet degranulation,biological_process	extracellular region,extracellular space,platelet alpha granule lumen,extracellular exosome,blood microparticle	molecular_function
Keratin, type II cytoskeletal 6B	KRT6B	P04259	cytoskeleton organization,ectoderm development	keratin filament,extracellular exosome	structural constituent of cytoskeleton,protein binding
Keratin, type II cytoskeletal 1	KRT1	P04264	complement activation, lectin pathway,retina homeostasis,response to oxidative stress,fibrinolysis,regulation of angiogenesis,negative regulation of inflammatory response,establishment of skin barrier	extracellular space,nucleus,cytoskeleton,plasma membrane,membrane,extracellular matrix,keratin filament,extracellular exosome,blood microparticle	receptor activity,structural molecule activity,protein binding,carbohydrate binding
Sex hormone-binding globulin	SHBG	P04278		extracellular region,extracellular exosome	steroid binding,androgen binding
Tubulin beta-4A chain	TUBB4A	P04350	G2/M transition of mitotic cell cycle,cytoskeleton organization,microtubule-based process;G2/M transition of mitotic cell cycle,movement of cell or subcellular component,microtubule-based process,cellular process,cytoskeleton-dependent intracellular transport,natural killer cell mediated cytotoxicity,spindle assembly,cell division;G2/M transition of mitotic cell cycle,movement of cell or subcellu…	nucleus,cytosol,microtubule,cilium,internode region of axon,neuronal cell body,myelin sheath,extracellular exosome;extracellular region,nucleus,nuclear envelope lumen,cytoskeleton,microtubule,extracellular matrix,cytoplasmic ribonucleoprotein granule,protein complex,cell body,extracellular exosome;nucleus,cytosol,cytoskeleton,microtubule,extracellular matrix,myelin sheath,extracellular exosome,ex…	GTPase activity,structural constituent of cytoskeleton,GTP binding;GTPase activity,structural molecule activity,structural constituent of cytoskeleton,protein binding,GTP binding,protein domain specific binding,ubiquitin protein ligase binding,protein complex binding,GTPase activating protein binding,MHC class I protein binding;double-stranded RNA binding,GTPase activity,structural constituent of…
Glyceraldehyde-3-phosphate dehydrogenase	GAPDH	P04406	microtubule cytoskeleton organization,gluconeogenesis,regulation of macroautophagy,negative regulation of translation,peptidyl-cysteine S-trans-nitrosylation,protein stabilization,neuron apoptotic process,canonical glycolysis,cellular response to interferon-gamma	nucleus,cytoplasm,lipid particle,cytosol,plasma membrane,microtubule cytoskeleton,membrane,intracellular ribonucleoprotein complex,extracellular matrix,nuclear membrane,vesicle,intracellular membrane-bounded organelle,perinuclear region of cytoplasm,extracellular exosome,GAIT complex	glyceraldehyde-3-phosphate dehydrogenase (NAD+) (phosphorylating) activity,protein binding,microtubule binding,peptidyl-cysteine S-nitrosylase activity,NADP binding,NAD binding
Alpha-amylase 1	AMY1A	P04745	carbohydrate metabolic process,digestion;carbohydrate metabolic process,carbohydrate catabolic process,polysaccharide digestion;carbohydrate metabolic process,digestion	extracellular space,extracellular exosome;extracellular region,extracellular space,extracellular exosome;extracellular exosome	alpha-amylase activity,metal ion binding;alpha-amylase activity,calcium ion binding,chloride ion binding;alpha-amylase activity,metal ion binding
Histone H2A type 1-B/E	HIST1H2AB	P04908	chromatin silencing,negative regulation of cell proliferation;chromatin silencing,biological_process;chromatin silencing,biological_process;chromatin silencing,biological_process;chromatin silencing,biological_process;nucleosome disassembly,chromatin silencing,UV-damage excision repair;chromatin silencing,negative regulation of cell proliferation;chromatin silencing,biological_process;chromatin s…	nucleosome,nuclear chromatin,nucleus,extracellular exosome;nucleosome,nuclear chromatin,nucleus,extracellular exosome;nucleosome,nuclear chromatin,nucleus,extracellular exosome;nucleosome,nuclear chromatin,nucleus,extracellular exosome;nucleosome,nuclear chromatin,nucleus,extracellular exosome;nuclear nucleosome,extracellular exosome;nucleosome,nuclear chromatin,nucleus,extracellular exosome;nucl…	DNA binding,protein heterodimerization activity;DNA binding,protein binding,enzyme binding,protein heterodimerization activity;molecular_function,DNA binding,protein heterodimerization activity;molecular_function,DNA binding,protein heterodimerization activity;molecular_function,DNA binding,protein heterodimerization activity;DNA binding,protein heterodimerization activity;molecular_function,DNA …
Fructose-bisphosphate aldolase B	ALDOB	P05062	fructose metabolic process,gluconeogenesis,glycolytic process,NADH oxidation,fructose 1,6-bisphosphate metabolic process,positive regulation of ATPase activity,canonical glycolysis,fructose catabolic process to hydroxyacetone phosphate and glyceraldehyde-3-phosphate,vacuolar proton-transporting V-type ATPase complex assembly	microtubule organizing center,cytosol,centriolar satellite,extracellular exosome	fructose-bisphosphate aldolase activity,protein binding,cytoskeletal protein binding,identical protein binding,ATPase binding,fructose-1-phosphate aldolase activity,fructose binding
Amyloid beta A4 protein	APP	P05067	response to yeast,suckling behavior,platelet degranulation,mRNA polyadenylation,regulation of translation,protein phosphorylation,cellular copper ion homeostasis,endocytosis,response to oxidative stress,cell adhesion,regulation of epidermal growth factor-activated receptor activity,Notch signaling pathway,axonogenesis,mating behavior,locomotory behavior,axo-dendritic transport,cholesterol metabol…	extracellular region,extracellular space,nuclear envelope lumen,cytoplasm,endosome,smooth endoplasmic reticulum,rough endoplasmic reticulum,Golgi apparatus,cytosol,plasma membrane,integral component of plasma membrane,clathrin-coated pit,cell-cell junction,cell surface,integral component of membrane,ER to Golgi transport vesicle,axon,platelet alpha granule lumen,neuromuscular junction,endosome lu…	DNA binding,serine-type endopeptidase inhibitor activity,receptor binding,protein binding,heparin binding,peptidase activator activity,enzyme binding,identical protein binding,transition metal ion binding,PTB domain binding,growth factor receptor binding
Complement factor I	CFI	P05156	proteolysis,receptor-mediated endocytosis,complement activation, classical pathway,regulation of complement activation,innate immune response	extracellular region,extracellular space,membrane,extracellular exosome	serine-type endopeptidase activity,scavenger receptor activity,protein binding,metal ion binding
Propionyl-CoA carboxylase beta chain, mitochondrial	PCCB	P05166	biotin metabolic process,short-chain fatty acid catabolic process	mitochondrion,mitochondrial matrix,cytosol	propionyl-CoA carboxylase activity,ATP binding
Tetranectin	CLEC3B	P05452	ossification,platelet degranulation,positive regulation of plasminogen activation,bone mineralization,cellular response to organic substance,cellular response to transforming growth factor beta stimulus	granular component,extracellular region,extracellular space,cytoplasm,platelet dense granule lumen,extracellular exosome,extracellular matrix	calcium ion binding,heparin binding,carbohydrate binding,kringle domain binding
Thyroxine-binding globulin	SERPINA7	P05543	negative regulation of endopeptidase activity,thyroid hormone transport	extracellular region,extracellular space,extracellular exosome	serine-type endopeptidase inhibitor activity
Heparin cofactor 2	SERPIND1	P05546	chemotaxis,blood coagulation,bioluminescence,negative regulation of endopeptidase activity	extracellular region,extracellular space,extracellular exosome	endopeptidase inhibitor activity,serine-type endopeptidase inhibitor activity,heparin binding
Integrin beta-1	ITGB1	P05556	G1/S transition of mitotic cell cycle,in utero embryonic development,cell fate specification,cell migration involved in sprouting angiogenesis,cellular defense response,homophilic cell adhesion via plasma membrane adhesion molecules,leukocyte cell-cell adhesion,cell-matrix adhesion,calcium-independent cell-matrix adhesion,integrin-mediated signaling pathway,positive regulation of cell proliferati…	ruffle,cytoplasm,plasma membrane,cell-cell adherens junction,focal adhesion,integrin complex,external side of plasma membrane,cell surface,intercalated disc,membrane,lamellipodium,filopodium,neuromuscular junction,cleavage furrow,ruffle membrane,integrin alpha1-beta1 complex,integrin alpha2-beta1 complex,integrin alpha3-beta1 complex,integrin alpha7-beta1 complex,integrin alpha8-beta1 complex,int…	virus receptor activity,fibronectin binding,protease binding,actin binding,integrin binding,protein binding,coreceptor activity,protein complex binding,laminin binding,metal ion binding,protein heterodimerization activity,cell adhesion molecule binding,collagen binding involved in cell-matrix adhesion,cadherin binding involved in cell-cell adhesion,C-X3-C chemokine binding
Gelsolin	GSN	P06396	phagocytosis, engulfment,positive regulation of gene expression,striated muscle atrophy,actin filament polymerization,protein destabilization,sequestering of actin monomers,cellular protein metabolic process,actin nucleation,negative regulation of viral entry into host cell,actin filament severing,barbed-end actin filament capping,positive regulation of actin nucleation,actin filament capping,cil…	podosome,extracellular region,extracellular space,cytoplasm,cytosol,plasma membrane,focal adhesion,actin cytoskeleton,sarcoplasm,actin cap,cortical actin cytoskeleton,extracellular exosome,blood microparticle,nucleus	actin binding,calcium ion binding,protein binding,protein domain specific binding,myosin II binding
Apolipoprotein A-IV	APOA4	P06727	retinoid metabolic process,innate immune response in mucosa,cholesterol biosynthetic process,lipid transport,response to lipid hydroperoxide,leukocyte cell-cell adhesion,cholesterol metabolic process,positive regulation of cholesterol esterification,positive regulation of triglyceride catabolic process,removal of superoxide radicals,regulation of intestinal cholesterol absorption,neuron projectio…	extracellular region,extracellular space,early endosome,endoplasmic reticulum lumen,cytosol,very-low-density lipoprotein particle,high-density lipoprotein particle,chylomicron,extracellular exosome,blood microparticle,cell surface	lipid transporter activity,copper ion binding,lipid binding,cholesterol binding,antioxidant activity,cholesterol transporter activity,phosphatidylcholine binding,protein homodimerization activity,phosphatidylcholine-sterol O-acyltransferase activator activity
Alpha-enolase	ENO1	P06733	gluconeogenesis,transcription, DNA-templated,response to virus,negative regulation of cell growth,negative regulation of transcription, DNA-templated,canonical glycolysis,cell-cell adhesion;gluconeogenesis,canonical glycolysis;gluconeogenesis,aging,response to drug,skeletal muscle tissue regeneration,canonical glycolysis	phosphopyruvate hydratase complex,extracellular space,nucleus,cytoplasm,cytosol,plasma membrane,cell-cell adherens junction,membrane,M band,extracellular exosome;phosphopyruvate hydratase complex,photoreceptor inner segment,extracellular space,cytosol,plasma membrane,perikaryon,myelin sheath,extracellular exosome;phosphopyruvate hydratase complex,extracellular space,cytoplasm,cytosol,plasma membr…	magnesium ion binding,DNA binding,phosphopyruvate hydratase activity,protein binding,poly(A) RNA binding,GTPase binding,cadherin binding involved in cell-cell adhesion;magnesium ion binding,phosphopyruvate hydratase activity;magnesium ion binding,phosphopyruvate hydratase activity,protein homodimerization activity,protein heterodimerization activity
Beta-hexosaminidase subunit alpha	HEXA	P06865	carbohydrate metabolic process,glycosaminoglycan biosynthetic process,glycosphingolipid metabolic process,chondroitin sulfate catabolic process,hyaluronan catabolic process,keratan sulfate catabolic process	membrane,azurophil granule,lysosomal lumen,extracellular exosome	beta-N-acetylhexosaminidase activity,acetylglucosaminyltransferase activity,protein heterodimerization activity
Fatty acid-binding protein, liver	FABP1	P07148	positive regulation of cell proliferation,long-chain fatty acid transport,triglyceride catabolic process,positive regulation of fatty acid beta-oxidation,negative regulation of apoptotic process,negative regulation of cysteine-type endopeptidase activity involved in apoptotic process,cellular lipid metabolic process,intestinal absorption,positive regulation of hydrolase activity,cellular response…	nucleoplasm,cytoplasm,peroxisomal matrix,cytosol,protein complex,apical cortex,extracellular exosome	chromatin binding,long-chain fatty acid transporter activity,fatty acid binding,phospholipid binding,drug binding,antioxidant activity,bile acid binding
Vitamin K-dependent protein S	PROS1	P07225	platelet degranulation,signal peptide processing,ER to Golgi vesicle-mediated transport,blood coagulation,negative regulation of endopeptidase activity,peptidyl-glutamic acid carboxylation,regulation of complement activation,fibrinolysis,leukocyte migration	Golgi membrane,extracellular region,extracellular space,endoplasmic reticulum membrane,Golgi lumen,plasma membrane,platelet alpha granule lumen,extracellular exosome,blood microparticle	endopeptidase inhibitor activity,calcium ion binding
Complement component C8 beta chain	C8B	P07358	immune response,complement activation,complement activation, alternative pathway,complement activation, classical pathway,cytolysis,regulation of complement activation	extracellular region,membrane attack complex,extracellular space,membrane,extracellular exosome,extracellular vesicle	protein complex binding
Trypsin-1	PRSS1	P07477	proteolysis,digestion,cobalamin metabolic process,extracellular matrix disassembly;proteolysis,digestion,extracellular matrix disassembly,positive regulation of cell growth,collagen catabolic process,positive regulation of cell adhesion;proteolysis,digestion,endothelial cell migration	extracellular region,extracellular exosome,blood microparticle;extracellular region,extracellular space,extracellular matrix;extracellular space	serine-type endopeptidase activity,serine-type peptidase activity,metal ion binding;serine-type endopeptidase activity,calcium ion binding,protein binding,serine-type peptidase activity;serine-type endopeptidase activity,metal ion binding
Prosaposin	PSAP	P07602	platelet degranulation,glycosphingolipid metabolic process,lipid transport,adenylate cyclase-inhibiting G-protein coupled receptor signaling pathway,regulation of autophagy,regulation of lipid metabolic process,positive regulation of catalytic activity,positive regulation of MAPK cascade,prostate gland growth,epithelial cell differentiation involved in prostate gland development,cellular response…	extracellular region,extracellular space,cytoplasm,mitochondrion,lysosome,lysosomal membrane,integral component of membrane,lysosomal lumen,extracellular exosome	G-protein coupled receptor binding,protein binding,enzyme activator activity,lipid binding
Profilin-1	PFN1	P07737	neural tube closure,positive regulation of epithelial cell migration,actin cytoskeleton organization,negative regulation of actin filament polymerization,positive regulation of actin filament polymerization,negative regulation of actin filament bundle assembly,positive regulation of actin filament bundle assembly,positive regulation of ATPase activity,positive regulation of transcription from RNA…	nucleus,cytoplasm,cytosol,cytoskeleton,cell-cell adherens junction,focal adhesion,cell cortex,membrane,neuron projection,synapse,extracellular exosome,blood microparticle	adenyl-nucleotide exchange factor activity,actin binding,actin monomer binding,receptor binding,protein binding,phosphatidylinositol-4,5-bisphosphate binding,Rho GTPase binding,poly(A) RNA binding,proline-rich region binding,cadherin binding involved in cell-cell adhesion
Laminin subunit beta-1	LAMB1	P07942	cell adhesion,neuronal-glial interaction involved in cerebral cortex radial glia guided migration,extracellular matrix organization,positive regulation of cell migration,neuron projection development,substrate adhesion-dependent cell spreading,endodermal cell differentiation,odontogenesis,positive regulation of epithelial cell proliferation	extracellular region,basement membrane,laminin-1 complex,laminin-2 complex,extracellular space,extracellular matrix,laminin-8 complex,laminin-10 complex,perinuclear region of cytoplasm,extracellular exosome	structural molecule activity,extracellular matrix structural constituent
Tropomyosin beta chain	TPM2	P07951	muscle contraction,muscle filament sliding,regulation of ATPase activity;osteoblast differentiation,movement of cell or subcellular component,muscle contraction,muscle filament sliding	cytosol,muscle thin filament tropomyosin;stress fiber,podosome,cytosol,cytoskeleton,muscle thin filament tropomyosin,focal adhesion,membrane,cortical cytoskeleton,filamentous actin,extracellular exosome	actin binding,structural constituent of muscle;actin binding,calcium ion binding,protein binding,structural constituent of muscle
Thrombospondin-1	THBS1	P07996	activation of MAPK activity,response to hypoxia,negative regulation of endothelial cell proliferation,negative regulation of cell-matrix adhesion,sprouting angiogenesis,chronic inflammatory response,platelet degranulation,negative regulation of antigen processing and presentation of peptide or polysaccharide antigen via MHC class II,negative regulation of dendritic cell antigen processing and pre…	extracellular region,fibrinogen complex,extracellular space,endoplasmic reticulum,endoplasmic reticulum lumen,external side of plasma membrane,cell surface,sarcoplasmic reticulum,secretory granule,extracellular matrix,platelet alpha granule,platelet alpha granule lumen,extracellular exosome	phosphatidylserine binding,glycoprotein binding,fibronectin binding,integrin binding,calcium ion binding,protein binding,heparin binding,fibroblast growth factor binding,low-density lipoprotein particle binding,identical protein binding,laminin binding,proteoglycan binding,transforming growth factor beta binding,fibrinogen binding,collagen V binding
Collagen alpha-2(I) chain	COL1A2	P08123	skeletal system development,blood vessel development,transforming growth factor beta receptor signaling pathway,Rho protein signal transduction,blood coagulation,regulation of blood pressure,platelet activation,extracellular matrix organization,collagen fibril organization,collagen catabolic process,odontogenesis,skin morphogenesis,regulation of immune response,leukocyte migration,protein heterot…	extracellular region,collagen type I trimer,extracellular space,endoplasmic reticulum lumen,extracellular matrix,extracellular exosome	extracellular matrix structural constituent,protein binding,protein binding, bridging,identical protein binding,SMAD binding,metal ion binding,platelet-derived growth factor binding
Heat shock protein HSP 90-beta	HSP90AB1	P08238	placenta development,protein folding,response to unfolded protein,response to salt stress,virion attachment to host cell,regulation of protein ubiquitination,positive regulation of protein binding,negative regulation of proteasomal ubiquitin-dependent protein catabolic process,positive regulation of phosphoprotein phosphatase activity,positive regulation of protein import into nucleus, translocat…	nucleoplasm,cytoplasm,mitochondrion,lysosomal membrane,cytosol,cell-cell adherens junction,cell surface,membrane,inclusion body,basolateral plasma membrane,apical plasma membrane,brush border membrane,melanosome,extracellular exosome,sperm head plasma membrane,ooplasm,COP9 signalosome	glycoprotein binding,UTP binding,CTP binding,double-stranded RNA binding,protein binding,ATP binding,GTP binding,drug binding,sulfonylurea receptor binding,protein kinase regulator activity,kinase binding,protein kinase binding,MHC class II protein complex binding,nitric-oxide synthase regulator activity,TPR domain binding,dATP binding,histone deacetylase binding,ion channel binding,poly(A) RNA b…
Complement factor H	CFH	P08603	complement activation,complement activation, alternative pathway,regulation of complement activation	extracellular region,extracellular space,extracellular exosome,blood microparticle	protein binding,heparin binding,heparan sulfate proteoglycan binding
Vimentin	VIM	P08670	movement of cell or subcellular component,positive regulation of gene expression,negative regulation of neuron projection development,astrocyte development,viral process,muscle filament sliding,intermediate filament organization,Bergmann glial cell differentiation,SMAD protein signal transduction,lens fiber cell development	cytoplasm,peroxisome,cytosol,cytoskeleton,intermediate filament,focal adhesion,extracellular matrix,cell leading edge,neuron projection,intermediate filament cytoskeleton,extracellular exosome,plasma membrane	glycoprotein binding,double-stranded RNA binding,structural constituent of cytoskeleton,structural constituent of eye lens,protein binding,protein C-terminus binding,identical protein binding,scaffold protein binding,keratin filament binding
Alpha-2-antiplasmin	SERPINF2	P08697	regulation of blood vessel size by renin-angiotensin,platelet degranulation,acute-phase response,response to organic substance,negative regulation of plasminogen activation,negative regulation of endopeptidase activity,collagen fibril organization,positive regulation of collagen biosynthetic process,fibrinolysis,positive regulation of cell differentiation,positive regulation of transcription from…	extracellular region,fibrinogen complex,extracellular space,cell surface,platelet alpha granule lumen,extracellular exosome,blood microparticle	protease binding,endopeptidase inhibitor activity,serine-type endopeptidase inhibitor activity,protein binding,protein homodimerization activity
Keratin, type I cytoskeletal 19	KRT19	P08727	Notch signaling pathway,viral process,response to estrogen,sarcomere organization,cell differentiation involved in embryonic placenta development	intermediate filament,plasma membrane,dystrophin-associated glycoprotein complex,Z disc,sarcolemma,costamere,extracellular exosome,cell periphery,terminal web	structural constituent of cytoskeleton,protein binding,structural constituent of muscle,protein complex binding
Keratin, type I cytoskeletal 16	KRT16	P08779	morphogenesis of an epithelium,inflammatory response,cytoskeleton organization,aging,cell proliferation,epidermis development,keratinocyte differentiation,negative regulation of cell migration,keratinization,hair cycle,innate immune response,intermediate filament cytoskeleton organization,keratinocyte migration,establishment of skin barrier	nucleus,cytoskeleton,intermediate filament,extracellular exosome	structural constituent of cytoskeleton,protein binding
SPARC	SPARC	P09486	ossification,negative regulation of endothelial cell proliferation,platelet degranulation,receptor-mediated endocytosis,signal transduction,heart development,response to gravity,response to lead ion,positive regulation of endothelial cell migration,negative regulation of angiogenesis,regulation of cell morphogenesis,extracellular matrix organization,lung development,response to lipopolysaccharide…	extracellular region,basement membrane,extracellular space,cytoplasm,cell surface,nuclear matrix,platelet alpha granule,platelet alpha granule membrane,platelet alpha granule lumen,endocytic vesicle lumen,mitochondrion,plasma membrane	calcium ion binding,protein binding,collagen binding,extracellular matrix binding
Annexin A4	ANXA4	P09525	regulation of transcription from RNA polymerase II promoter,signal transduction,Notch signaling pathway,epithelial cell differentiation,negative regulation of NF-kappaB transcription factor activity,negative regulation of apoptotic process,negative regulation of catalytic activity,negative regulation of interleukin-8 secretion	nucleus,cytoplasm,plasma membrane,cell surface,vesicle membrane,nuclear membrane,perinuclear region of cytoplasm,extracellular exosome	phospholipase inhibitor activity,calcium ion binding,calcium-dependent phospholipid binding,identical protein binding,calcium-dependent protein binding,NF-kappaB binding
Complement C4-A	C4A	P0C0L4	proteolysis,inflammatory response,complement activation,complement activation, classical pathway,negative regulation of endopeptidase activity,regulation of complement activation,innate immune response,positive regulation of apoptotic cell clearance	extracellular region,extracellular space,plasma membrane,cell junction,axon,dendrite,neuronal cell body,synapse,extracellular exosome,blood microparticle	complement component C1q binding,serine-type endopeptidase activity,endopeptidase inhibitor activity
Polyubiquitin-B	UBB	P0CG47	G2/M transition of mitotic cell cycle,negative regulation of transcription from RNA polymerase II promoter,MAPK cascade,activation of MAPK activity,protein polyubiquitination,nucleotide-excision repair, DNA damage recognition,nucleotide-excision repair, DNA duplex unwinding,stimulatory C-type lectin receptor signaling pathway,MyD88-dependent toll-like receptor signaling pathway,MyD88-independent …	extracellular space,nucleus,nucleoplasm,mitochondrion,cytosol,plasma membrane,endosome membrane,endocytic vesicle membrane,neuron projection,neuronal cell body,extracellular exosome;extracellular space,nucleus,nucleoplasm,cytosol,plasma membrane,endosome membrane,endocytic vesicle membrane,extracellular exosome;extracellular space,nucleus,nucleoplasm,nucleolus,cytoplasm,cytosol,plasma membrane,en…	protein binding;protease binding,protein binding,poly(A) RNA binding;structural constituent of ribosome,protein binding,poly(A) RNA binding,metal ion binding;structural constituent of ribosome,protein binding
Complement component C7	C7	P10643	complement activation,complement activation, alternative pathway,complement activation, classical pathway,cytolysis,regulation of complement activation	extracellular region,membrane attack complex,extracellular exosome
78 kDa glucose-regulated protein	HSPA5	P11021	ER overload response,activation of signaling protein activity involved in unfolded protein response,cerebellum structural organization,cerebellar Purkinje cell layer development,substantia nigra development,positive regulation of cell migration,ER-associated ubiquitin-dependent protein catabolic process,negative regulation of transforming growth factor beta receptor signaling pathway,endoplasmic …	nucleus,mitochondrion,endoplasmic reticulum,endoplasmic reticulum lumen,endoplasmic reticulum membrane,smooth endoplasmic reticulum,endoplasmic reticulum-Golgi intermediate compartment,plasma membrane,cell-cell adherens junction,focal adhesion,cell surface,membrane,integral component of endoplasmic reticulum membrane,midbody,extracellular matrix,endoplasmic reticulum chaperone complex,melanosome,…	glycoprotein binding,calcium ion binding,protein binding,ATP binding,ATPase activity,enzyme binding,protein domain specific binding,ubiquitin protein ligase binding,ribosome binding,unfolded protein binding,chaperone binding,misfolded protein binding,cadherin binding involved in cell-cell adhesion
Heat shock cognate 71 kDa protein	HSPA8	P11142	mRNA splicing, via spliceosome,transcription, DNA-templated,protein folding,response to unfolded protein,neurotransmitter secretion,cellular response to starvation,viral process,regulation of protein stability,protein refolding,regulation of protein complex assembly,regulation of mRNA stability,negative regulation of transcription, DNA-templated,ATP metabolic process,positive regulation of mRNA s…	Prp19 complex,extracellular space,intracellular,nucleus,nucleoplasm,spliceosomal complex,nucleolus,lysosomal membrane,late endosome,cytosol,plasma membrane,cell-cell adherens junction,focal adhesion,membrane,intracellular ribonucleoprotein complex,extracellular matrix,melanosome,lysosomal lumen,myelin sheath,clathrin-sculpted gamma-aminobutyric acid transport vesicle membrane,extracellular exosom…	G-protein coupled receptor binding,phosphatidylserine binding,protein binding,ATP binding,ATPase activity,enzyme binding,MHC class II protein complex binding,heat shock protein binding,ubiquitin protein ligase binding,ATPase activity, coupled,poly(A) RNA binding,unfolded protein binding,C3HC4-type RING finger domain binding,cadherin binding involved in cell-cell adhesion
Medium-chain specific acyl-CoA dehydrogenase, mitochondrial	ACADM	P11310	fatty acid beta-oxidation,carnitine metabolic process, CoA-linked,fatty acid beta-oxidation using acyl-CoA dehydrogenase,carnitine biosynthetic process,medium-chain fatty acid metabolic process,medium-chain fatty acid catabolic process,lipid homeostasis,oxidation-reduction process	nucleus,mitochondrion,mitochondrial matrix,axon,extracellular exosome,peroxisome	fatty-acyl-CoA binding,acyl-CoA dehydrogenase activity,electron carrier activity,identical protein binding,flavin adenine dinucleotide binding,oxidoreductase activity, acting on the CH-CH group of donors, with a flavin as acceptor,medium-chain-acyl-CoA dehydrogenase activity
Cation-independent mannose-6-phosphate receptor	IGF2R	P11717	liver development,receptor-mediated endocytosis,signal transduction,G-protein coupled receptor signaling pathway,spermatogenesis,post-embryonic development,animal organ regeneration,response to retinoic acid,positive regulation of apoptotic process,insulin-like growth factor receptor signaling pathway	extracellular space,nuclear envelope lumen,lysosomal membrane,endosome,early endosome,late endosome,trans-Golgi network,integral component of plasma membrane,focal adhesion,cell surface,membrane,clathrin coat,transport vesicle,endocytic vesicle,trans-Golgi network transport vesicle,trans-Golgi network membrane,perinuclear region of cytoplasm,extracellular exosome	glycoprotein binding,G-protein alpha-subunit binding,retinoic acid binding,receptor activity,G-protein coupled receptor activity,insulin-like growth factor-activated receptor activity,transporter activity,protein binding,mannose binding,enzyme binding,insulin-like growth factor II binding,phosphoprotein binding
Collagen alpha-1(XI) chain	COL11A1	P12107	cartilage condensation,ossification,chondrocyte development,proteoglycan metabolic process,visual perception,sensory perception of sound,extracellular matrix organization,collagen fibril organization,collagen catabolic process,endodermal cell differentiation,tendon development,inner ear morphogenesis,embryonic skeletal system morphogenesis,detection of mechanical stimulus involved in sensory perc…	extracellular region,collagen type XI trimer,endoplasmic reticulum lumen	extracellular matrix structural constituent,protein binding, bridging,metal ion binding,extracellular matrix binding
Collagen alpha-1(VI) chain	COL6A1	P12109	osteoblast differentiation,cell adhesion,extracellular matrix organization,collagen catabolic process,endodermal cell differentiation,protein heterotrimerization,cellular response to amino acid stimulus	extracellular region,collagen type VI trimer,lysosomal membrane,endoplasmic reticulum lumen,membrane,extracellular matrix,sarcolemma,protein complex,extracellular exosome	platelet-derived growth factor binding
Xaa-Pro dipeptidase	PEPD	P12955	proteolysis,cellular amino acid metabolic process,collagen catabolic process	extracellular exosome	aminopeptidase activity,metallocarboxypeptidase activity,manganese ion binding,proline dipeptidase activity
Lysosome-associated membrane glycoprotein 2	LAMP2	P13473	platelet degranulation,protein import,regulation of protein stability,muscle cell cellular homeostasis,protein stabilization,chaperone-mediated autophagy	extracellular space,lysosome,lysosomal membrane,late endosome,plasma membrane,membrane,integral component of membrane,phagocytic vesicle membrane,platelet dense granule membrane,late endosome membrane,lysosomal lumen,autolysosome,extracellular exosome,membrane microdomain	protein binding,enzyme binding,protein domain specific binding
Neural cell adhesion molecule 1	NCAM1	P13591	MAPK cascade,cell adhesion,axon guidance,positive regulation of GTPase activity,viral entry into host cell,regulation of synaptic plasticity,interferon-gamma-mediated signaling pathway	Golgi membrane,cytoplasm,plasma membrane,external side of plasma membrane,cell surface,membrane,integral component of membrane,anchored component of membrane,extracellular exosome	virus receptor activity,Ras guanyl-nucleotide exchange factor activity
Elongation factor 2	EEF2	P13639	hematopoietic progenitor cell differentiation,response to ischemia,skeletal muscle contraction,translational elongation,aging,glial cell proliferation,peptidyl-diphthamide biosynthetic process from peptidyl-histidine,response to estradiol,response to endoplasmic reticulum stress,skeletal muscle cell differentiation,response to hydrogen peroxide,response to ethanol,positive regulation of translati…	nucleus,cytoplasm,cytosol,plasma membrane,cell-cell adherens junction,membrane,aggresome,intracellular ribonucleoprotein complex,extracellular matrix,polysomal ribosome,membrane raft,extracellular exosome	p53 binding,translation elongation factor activity,GTPase activity,protein binding,GTP binding,5S rRNA binding,protein kinase binding,ribosome binding,poly(A) RNA binding,actin filament binding,cadherin binding involved in cell-cell adhesion
Keratin, type I cytoskeletal 10	KRT10	P13645	keratinocyte differentiation	extracellular space,nucleus,cytoplasm,intermediate filament,membrane,extracellular exosome	structural constituent of epidermis
Keratin, type I cytoskeletal 13	KRT13	P13646	cytoskeleton organization,response to radiation,tongue morphogenesis,cellular response to retinoic acid	nucleus,keratin filament,intermediate filament cytoskeleton,extracellular exosome	structural molecule activity
Keratin, type II cytoskeletal 5	KRT5	P13647	cytoskeleton organization,epidermis development,hemidesmosome assembly	nucleus,cytoplasm,mitochondrion,cytosol,intermediate filament,plasma membrane,membrane,keratin filament,extracellular exosome	structural constituent of cytoskeleton,protein binding,scaffold protein binding
Nidogen-1	NID1	P14543	cell-matrix adhesion,positive regulation of cell-substrate adhesion,extracellular matrix disassembly,extracellular matrix organization,glomerular basement membrane development,basement membrane organization	extracellular region,basement membrane,basal lamina,extracellular matrix,extracellular exosome,cell periphery	calcium ion binding,collagen binding,laminin binding,laminin-1 binding,proteoglycan binding
Alcohol dehydrogenase [NADP(+)]	AKR1A1	P14550	glucose metabolic process,cellular aldehyde metabolic process,glucuronate catabolic process to xylulose 5-phosphate,L-ascorbic acid biosynthetic process,D-glucuronate catabolic process,aldehyde catabolic process,oxidation-reduction process,glutathione derivative biosynthetic process	extracellular space,cytosol,apical plasma membrane,extracellular exosome	alditol:NADP+ 1-oxidoreductase activity,aldo-keto reductase (NADP) activity,electron carrier activity,L-glucuronate reductase activity
Endoplasmin	HSP90B1	P14625	response to hypoxia,toll-like receptor signaling pathway,receptor-mediated endocytosis,protein transport,ER-associated ubiquitin-dependent protein catabolic process,retrograde protein transport, ER to cytosol,actin rod assembly,protein folding in endoplasmic reticulum,response to endoplasmic reticulum stress,ATF6-mediated unfolded protein response,negative regulation of apoptotic process,regulati…	extracellular region,nucleus,endoplasmic reticulum,endoplasmic reticulum lumen,endoplasmic reticulum membrane,cytosol,plasma membrane,focal adhesion,membrane,midbody,extracellular matrix,endoplasmic reticulum chaperone complex,melanosome,perinuclear region of cytoplasm,extracellular exosome,endocytic vesicle lumen	RNA binding,calcium ion binding,protein binding,ATP binding,protein phosphatase binding,virion binding,low-density lipoprotein particle receptor binding,unfolded protein binding
Carboxypeptidase N catalytic chain	CPN1	P15169	peptide metabolic process,bradykinin catabolic process,protein processing,response to glucocorticoid	extracellular space	metallocarboxypeptidase activity,serine-type carboxypeptidase activity,zinc ion binding
Phosphoglycerate mutase 2	PGAM2	P15259	gluconeogenesis,glycolytic process,striated muscle contraction,Notch signaling pathway,spermatogenesis,regulation of pentose-phosphate shunt,response to mercury ion,canonical glycolysis;gluconeogenesis,glycolytic process,regulation of glycolytic process,regulation of pentose-phosphate shunt,respiratory burst,canonical glycolysis;gluconeogenesis,glycolytic process,regulation of pentose-phosphate s…	nucleus,cytosol,extracellular exosome;cytoplasm,cytosol,membrane,extracellular exosome;nucleus,cytosol,myelin sheath,extracellular exosome,sperm principal piece	bisphosphoglycerate mutase activity,phosphoglycerate mutase activity,hydrolase activity,2,3-bisphosphoglycerate-dependent phosphoglycerate mutase activity,cofactor binding;bisphosphoglycerate mutase activity,phosphoglycerate mutase activity,hydrolase activity,protein kinase binding,2,3-bisphosphoglycerate-dependent phosphoglycerate mutase activity;bisphosphoglycerate mutase activity,phosphoglycer…
Nucleoside diphosphate kinase A	NME1	P15531	negative regulation of myeloid leukocyte differentiation,purine nucleotide metabolic process,nucleoside diphosphate phosphorylation,GTP biosynthetic process,pyrimidine nucleotide metabolic process,UTP biosynthetic process,CTP biosynthetic process,DNA metabolic process,endocytosis,negative regulation of cell proliferation,nucleoside triphosphate biosynthetic process,negative regulation of gene exp…	nucleus,cytoplasm,mitochondrial outer membrane,centrosome,cytosol,intermediate filament,membrane,ruffle membrane,perinuclear region of cytoplasm,extracellular exosome	magnesium ion binding,RNA polymerase II regulatory region sequence-specific DNA binding,single-stranded DNA binding,deoxyribonuclease activity,nucleoside diphosphate kinase activity,protein binding,ATP binding,GTP binding,intermediate filament binding,protein kinase binding,identical protein binding,gamma-tubulin binding,ribosomal small subunit binding,poly(A) RNA binding
Heat shock 70 kDa protein 6	HSPA6	P17066	response to unfolded protein,cellular response to heat,protein refolding,cellular heat acclimation;biological_process	cytoplasm,centriole,cytosol,extracellular exosome,blood microparticle,COP9 signalosome;extracellular exosome,blood microparticle,COP9 signalosome	ATP binding,enzyme binding,heat shock protein binding,ATPase activity, coupled,unfolded protein binding;molecular_function,ATP binding
Vinculin	VCL	P18206	morphogenesis of an epithelium,platelet degranulation,movement of cell or subcellular component,muscle contraction,cell adhesion,cell-matrix adhesion,lamellipodium assembly,negative regulation of cell migration,adherens junction assembly,protein localization to cell surface,apical junction assembly,axon extension,platelet aggregation,epithelial cell-cell adhesion	extracellular region,cytosol,cytoskeleton,plasma membrane,cell-cell junction,adherens junction,cell-cell adherens junction,fascia adherens,focal adhesion,actin cytoskeleton,cell-substrate junction,costamere,protein complex,extracellular exosome,extracellular vesicle	dystroglycan binding,actin binding,structural molecule activity,protein binding,beta-catenin binding,ubiquitin protein ligase binding,alpha-catenin binding,cadherin binding,cadherin binding involved in cell-cell adhesion
Keratin, type II cytoskeletal 4	KRT4	P19013	cytoskeleton organization,epithelial cell differentiation,negative regulation of epithelial cell proliferation	nucleus,intermediate filament,cell surface,keratin filament,intermediate filament cytoskeleton	structural molecule activity,protein binding
Cadherin-2	CDH2	P19022	cell adhesion,homophilic cell adhesion via plasma membrane adhesion molecules,heterophilic cell-cell adhesion via plasma membrane cell adhesion molecules,glial cell differentiation,calcium-dependent cell-cell adhesion via plasma membrane cell adhesion molecules,cell migration,cerebral cortex development,adherens junction organization,positive regulation of MAPK cascade,cell-cell adhesion mediated…	cytoplasm,plasma membrane,cell-cell junction,cell-cell adherens junction,fascia adherens,focal adhesion,intercalated disc,integral component of membrane,basolateral plasma membrane,apical plasma membrane,catenin complex,lamellipodium,plasma membrane raft,synapse,extracellular exosome,cortical actin cytoskeleton	calcium ion binding,beta-catenin binding,protein phosphatase binding,alpha-catenin binding,gamma-catenin binding
Inter-alpha-trypsin inhibitor heavy chain H2	ITIH2	P19823	negative regulation of endopeptidase activity,hyaluronan metabolic process	extracellular region,extracellular exosome,blood microparticle	endopeptidase inhibitor activity,serine-type endopeptidase inhibitor activity
Inter-alpha-trypsin inhibitor heavy chain H1	ITIH1	P19827	negative regulation of endopeptidase activity,hyaluronan metabolic process	extracellular region,extracellular exosome,blood microparticle	serine-type endopeptidase inhibitor activity,calcium ion binding
Pregnancy zone protein	PZP	P20742	female pregnancy,negative regulation of endopeptidase activity	extracellular region,extracellular exosome,blood microparticle	endopeptidase inhibitor activity,serine-type endopeptidase inhibitor activity
Mimecan	OGN	P20774	axonogenesis,keratan sulfate biosynthetic process,keratan sulfate catabolic process,negative regulation of smooth muscle cell proliferation,Roundabout signaling pathway,axon extension involved in axon guidance,regulation of axonogenesis	extracellular region,proteinaceous extracellular matrix,extracellular space,Golgi lumen,lysosomal lumen,extracellular exosome,extracellular vesicle,extracellular matrix	growth factor activity,heparin binding,Roundabout binding
Collagen alpha-1(V) chain	COL5A1	P20908	blood vessel development,heart morphogenesis,cell adhesion,cell migration,extracellular matrix organization,collagen fibril organization,collagen catabolic process,collagen biosynthetic process,wound healing, spreading of epidermal cells,tendon development,extracellular fibril organization,skin development,integrin biosynthetic process,eye morphogenesis,regulation of cellular component organizati…	extracellular region,collagen type V trimer,basement membrane,endoplasmic reticulum lumen,extracellular matrix,extracellular exosome	integrin binding,extracellular matrix structural constituent,heparin binding,proteoglycan binding,metal ion binding,platelet-derived growth factor binding
Cytoplasmic aconitate hydratase	ACO1	P21399	tricarboxylic acid cycle,citrate metabolic process,regulation of translation,cellular iron ion homeostasis,post-embryonic development,response to iron(II) ion,intestinal absorption	cytoplasm,mitochondrion,endoplasmic reticulum,Golgi apparatus,cytosol,extracellular exosome	RNA binding,aconitate hydratase activity,protein binding,iron-responsive element binding,metal ion binding,4 iron, 4 sulfur cluster binding
Nucleoside diphosphate kinase B	NME2	P22392	negative regulation of myeloid leukocyte differentiation,purine nucleotide metabolic process,nucleoside diphosphate phosphorylation,GTP biosynthetic process,pyrimidine nucleotide metabolic process,UTP biosynthetic process,CTP biosynthetic process,transcription, DNA-templated,regulation of transcription, DNA-templated,cell adhesion,integrin-mediated signaling pathway,nucleoside triphosphate biosyn…	ruffle,nucleus,cytoplasm,cytosol,intermediate filament,lamellipodium,mitochondrial membrane,myelin sheath,perinuclear region of cytoplasm,extracellular exosome,cell periphery,focal adhesion	DNA binding,transcription factor activity, sequence-specific DNA binding,nucleoside diphosphate kinase activity,protein histidine kinase activity,protein serine/threonine kinase activity,fatty acid binding,protein binding,ATP binding,drug binding,intermediate filament binding,enzyme binding,metal ion binding
Heterogeneous nuclear ribonucleoproteins A2/B1	HNRNPA2B1	P22626	negative regulation of transcription from RNA polymerase II promoter,mRNA splicing, via spliceosome,mRNA processing,mRNA export from nucleus,gene expression,primary miRNA processing,negative regulation of mRNA splicing, via spliceosome,RNA transport,miRNA transport	nucleus,nucleoplasm,spliceosomal complex,cytoplasm,membrane,intracellular ribonucleoprotein complex,extracellular exosome,catalytic step 2 spliceosome	nucleotide binding,RNA binding,mRNA 3'-UTR binding,protein binding,miRNA binding,single-stranded telomeric DNA binding,poly(A) RNA binding,pre-mRNA intronic binding,N6-methyladenosine-containing RNA binding
Fibulin-1	FBLN1	P23142	negative regulation of protein phosphorylation,negative regulation of cell adhesion,embryo implantation,positive regulation of peptidase activity,viral process,extracellular matrix organization,negative regulation of ERK1 and ERK2 cascade,blood coagulation, fibrin clot formation,negative regulation of substrate adhesion-dependent cell spreading,negative regulation of cell motility,negative regula…	extracellular region,proteinaceous extracellular matrix,basement membrane,extracellular space,extracellular exosome,elastic fiber,fibrinogen complex,extracellular matrix	fibronectin binding,extracellular matrix structural constituent,calcium ion binding,protein C-terminus binding,peptidase activator activity,protein complex binding,identical protein binding,fibrinogen binding
Tenascin	TNC	P24821	osteoblast differentiation,cell adhesion,negative regulation of cell adhesion,neuromuscular junction development,positive regulation of cell proliferation,response to wounding,response to mechanical stimulus,positive regulation of gene expression,peripheral nervous system axon regeneration,extracellular matrix organization,wound healing,odontogenesis of dentin-containing tooth,response to ethanol…	extracellular region,basement membrane,interstitial matrix,extracellular space,focal adhesion,membrane,extracellular matrix	syndecan binding
Hepatocyte growth factor-like protein	MST1	P26927	proteolysis,biological_process,negative regulation of gluconeogenesis,hepatocyte growth factor receptor signaling pathway,regulation of cAMP-dependent protein kinase activity	extracellular region,extracellular space,extracellular exosome	molecular_function,serine-type endopeptidase activity,protein binding,receptor tyrosine kinase binding
14-3-3 protein theta	YWHAQ	P27348	protein targeting,small GTPase mediated signal transduction,substantia nigra development,negative regulation of ion transmembrane transport,negative regulation of transcription, DNA-templated,membrane organization,positive regulation of protein insertion into mitochondrial membrane involved in apoptotic signaling pathway	cytoplasm,mitochondrion,cytosol,focal adhesion,membrane,cytoplasmic vesicle membrane,protein complex,extracellular exosome	protein binding,protein C-terminus binding,protein domain specific binding,ion channel binding,protein N-terminus binding,14-3-3 protein binding
Proteasome subunit beta type-6	PSMB6	P28072	MAPK cascade,protein polyubiquitination,stimulatory C-type lectin receptor signaling pathway,antigen processing and presentation of exogenous peptide antigen via MHC class I, TAP-dependent,regulation of cellular amino acid metabolic process,viral process,anaphase-promoting complex-dependent catabolic process,tumor necrosis factor-mediated signaling pathway,NIK/NF-kappaB signaling,Fc-epsilon recep…	proteasome complex,nucleus,nucleoplasm,cytoplasm,Golgi apparatus,cytosol,proteasome core complex,cell-cell adherens junction,extracellular exosome	endopeptidase activity,threonine-type endopeptidase activity,cadherin binding involved in cell-cell adhesion
Kallistatin	SERPINA4	P29622	platelet degranulation,negative regulation of endopeptidase activity	extracellular region,extracellular space,platelet dense granule lumen,extracellular exosome	serine-type endopeptidase inhibitor activity
Peroxiredoxin-6	PRDX6	P30041	response to reactive oxygen species,lipid catabolic process,hydrogen peroxide catabolic process,cell redox homeostasis,oxidation-reduction process,cell-cell adhesion,cellular oxidant detoxification	extracellular space,cytoplasm,lysosome,cytosol,cell-cell adherens junction,membrane,cytoplasmic, membrane-bounded vesicle,extracellular exosome	glutathione peroxidase activity,protein binding,hydrolase activity,ubiquitin protein ligase binding,peroxiredoxin activity,cadherin binding involved in cell-cell adhesion
Peroxiredoxin-2	PRDX2	P32119	response to reactive oxygen species,response to oxidative stress,removal of superoxide radicals,cellular response to oxidative stress,hydrogen peroxide catabolic process,regulation of apoptotic process,negative regulation of apoptotic process,cell redox homeostasis,oxidation-reduction process	cytoplasm,cytosol,extracellular exosome	thioredoxin peroxidase activity,antioxidant activity
Thrombospondin-4	THBS4	P35443	positive regulation of endothelial cell proliferation,response to unfolded protein,negative regulation of angiogenesis,regulation of tissue remodeling,response to endoplasmic reticulum stress,behavioral response to pain,tissue remodeling,positive regulation of peptidyl-tyrosine phosphorylation,myoblast migration,positive regulation of cell division,endothelial cell-cell adhesion,positive regulati…	extracellular region,basement membrane,extracellular space,endoplasmic reticulum,sarcoplasmic reticulum,extracellular matrix,extracellular exosome	integrin binding,calcium ion binding,protein binding,growth factor activity,heparin binding
Keratin, type I cytoskeletal 9	KRT9	P35527	spermatogenesis,epidermis development,skin development,intermediate filament organization	extracellular space,nucleus,intermediate filament,membrane,extracellular exosome	structural constituent of cytoskeleton
Keratin, type I cytoskeletal 20	KRT20	P35900	apoptotic process,cellular response to stress,intermediate filament organization,regulation of protein secretion	cytoplasm,intermediate filament	structural constituent of cytoskeleton,protein binding
Keratin, type II cytoskeletal 2 epidermal	KRT2	P35908	keratinocyte development,epidermis development,keratinization,keratinocyte activation,keratinocyte proliferation,intermediate filament organization,keratinocyte migration	extracellular space,nucleus,cytoplasm,Golgi apparatus,intermediate filament,membrane,keratin filament,intermediate filament cytoskeleton,extracellular exosome	structural constituent of cytoskeleton,protein binding,cytoskeletal protein binding
Pigment epithelium-derived factor	SERPINF1	P36955	kidney development,multicellular organism development,aging,short-term memory,cell proliferation,response to acidic pH,negative regulation of endothelial cell migration,negative regulation of gene expression,negative regulation of endopeptidase activity,positive regulation of neuron projection development,negative regulation of angiogenesis,ovulation cycle,response to arsenic-containing substance…	extracellular region,basement membrane,extracellular space,melanosome,axon hillock,perinuclear region of cytoplasm,extracellular exosome,extracellular matrix	serine-type endopeptidase inhibitor activity,protein binding
Flap endonuclease 1	FEN1	P39748	telomere maintenance via recombination,double-strand break repair via homologous recombination,DNA replication,DNA repair,base-excision repair,double-strand break repair,memory,UV protection,DNA replication, removal of RNA primer,positive regulation of sister chromatid cohesion,nucleic acid phosphodiester bond hydrolysis,RNA phosphodiester bond hydrolysis, endonucleolytic	nuclear chromosome, telomeric region,nucleus,nucleoplasm,nucleolus,mitochondrion,plasma membrane,membrane,protein complex	magnesium ion binding,DNA binding,damaged DNA binding,double-stranded DNA binding,endonuclease activity,RNA-DNA hybrid ribonuclease activity,exonuclease activity,protein binding,double-stranded DNA exodeoxyribonuclease activity,5'-3' exonuclease activity,5'-flap endonuclease activity,flap endonuclease activity
Malate dehydrogenase, cytoplasmic	MDH1	P40925	gluconeogenesis,tricarboxylic acid cycle,oxaloacetate metabolic process,malate metabolic process,NADH metabolic process	extracellular space,cytoplasm,mitochondrion,centrosome,cytosol,myelin sheath,extracellular exosome	malic enzyme activity,L-malate dehydrogenase activity,diiodophenylpyruvate reductase activity,NAD binding
Peripherin	PRPH	P41219		intermediate filament,membrane,type III intermediate filament,extracellular exosome	structural molecule activity
Tyrosine-protein kinase SYK	SYK	P43405	angiogenesis,lymph vessel development,positive regulation of receptor internalization,stimulatory C-type lectin receptor signaling pathway,adaptive immune response,macrophage activation involved in immune response,neutrophil activation involved in immune response,leukocyte activation involved in immune response,serotonin secretion by platelet,protein phosphorylation,inflammatory response,leukocyt…	nucleus,cytoplasm,cytosol,plasma membrane,B cell receptor complex,extrinsic component of cytoplasmic side of plasma membrane,early phagosome,T cell receptor complex,protein complex	protein kinase activity,protein serine/threonine kinase activity,protein tyrosine kinase activity,non-membrane spanning protein tyrosine kinase activity,receptor signaling protein tyrosine kinase activity,integrin binding,protein binding,ATP binding,protein kinase binding
Afamin	AFM	P43652	vitamin transport	extracellular region,extracellular space,extracellular exosome,blood microparticle	vitamin E binding
Antigen KI-67	MKI67	P46013	DNA metabolic process,regulation of mitotic nuclear division,meiotic nuclear division,cell proliferation,response to organic cyclic compound,hyaluronan metabolic process,animal organ regeneration,cellular response to heat,regulation of chromosome segregation,regulation of chromatin organization	chromosome, centromeric region,nucleus,nucleolus,cytoplasm,membrane,condensed chromosome	DNA binding,protein binding,ATP binding,protein C-terminus binding,poly(A) RNA binding
Alpha-aminoadipic semialdehyde dehydrogenase	ALDH7A1	P49419	cellular aldehyde metabolic process,lysine catabolic process,sensory perception of sound,glycine betaine biosynthetic process from choline,choline catabolic process,oxidation-reduction process	nucleus,cytoplasm,mitochondrion,mitochondrial matrix,cytosol,extracellular exosome	aldehyde dehydrogenase (NAD) activity,L-aminoadipate-semialdehyde dehydrogenase activity,betaine-aldehyde dehydrogenase activity
Cartilage oligomeric matrix protein	COMP	P49747	skeletal system development,growth plate cartilage development,apoptotic process,cell adhesion,animal organ morphogenesis,extracellular matrix organization,negative regulation of apoptotic process,limb development	extracellular region,proteinaceous extracellular matrix,extracellular space,extracellular exosome,extracellular matrix	protease binding,extracellular matrix structural constituent,calcium ion binding,protein binding,collagen binding,heparin binding,heparan sulfate proteoglycan binding
Lumican	LUM	P51884	visual perception,response to organic cyclic compound,keratan sulfate biosynthetic process,extracellular matrix organization,collagen fibril organization,positive regulation of transforming growth factor beta1 production,keratan sulfate catabolic process,positive regulation of transcription from RNA polymerase II promoter,cartilage development,response to growth factor,axonogenesis	extracellular region,proteinaceous extracellular matrix,fibrillar collagen trimer,extracellular space,Golgi lumen,lysosomal lumen,extracellular exosome,extracellular matrix	extracellular matrix structural constituent,collagen binding
Cadherin-6	CDH6	P55285	cell adhesion,homophilic cell adhesion via plasma membrane adhesion molecules,Notch signaling pathway,adherens junction organization	plasma membrane,integral component of membrane,extracellular exosome	calcium ion binding
Triosephosphate isomerase	TPI1	P60174	gluconeogenesis,glycolytic process,pentose-phosphate shunt,multicellular organism development,glycerol catabolic process,glyceraldehyde-3-phosphate biosynthetic process,canonical glycolysis	extracellular space,nucleus,cytosol,extracellular exosome	triose-phosphate isomerase activity,ubiquitin protein ligase binding
Actin, cytoplasmic 1	ACTB	P60709	retina homeostasis,movement of cell or subcellular component,cytoskeleton organization,substantia nigra development,cell junction assembly,Fc-gamma receptor signaling pathway involved in phagocytosis,ATP-dependent chromatin remodeling,positive regulation of gene expression, epigenetic,vascular endothelial growth factor receptor signaling pathway,ephrin receptor signaling pathway,platelet aggregat…	nuclear chromatin,extracellular space,nucleoplasm,cytoplasm,cytosol,cytoskeleton,plasma membrane,focal adhesion,membrane,intracellular ribonucleoprotein complex,cortical cytoskeleton,NuA4 histone acetyltransferase complex,cytoplasmic ribonucleoprotein granule,myelin sheath,protein complex,extracellular exosome,MLL5-L complex,blood microparticle,dense body;extracellular space,nucleus,cytosol,cytos…	structural constituent of cytoskeleton,protein binding,ATP binding,kinesin binding,Tat protein binding,identical protein binding,nitric-oxide synthase binding,RNA polymerase II core promoter proximal region sequence-specific DNA binding,RNA polymerase II distal enhancer sequence-specific DNA binding,nucleosomal DNA binding;structural constituent of cytoskeleton,protein binding,ATP binding,ubiquit…
Pterin-4-alpha-carbinolamine dehydratase	PCBD1	P61457	transcription, DNA-templated,L-phenylalanine catabolic process,tetrahydrobiopterin biosynthetic process,regulation of protein homodimerization activity,positive regulation of transcription, DNA-templated,protein homotetramerization,protein heterooligomerization,oxidation-reduction process	nucleoplasm,cytoplasm,cytosol,extracellular exosome	transcription coactivator activity,phenylalanine 4-monooxygenase activity,4-alpha-hydroxytetrahydrobiopterin dehydratase activity,identical protein binding
Calmodulin	CALM1	P62158	G2/M transition of mitotic cell cycle,MAPK cascade,response to amphetamine,regulation of heart rate,platelet degranulation,detection of calcium ion,glycogen catabolic process,muscle contraction,G-protein coupled receptor signaling pathway,activation of adenylate cyclase activity,Wnt signaling pathway, calcium modulating pathway,positive regulation of peptidyl-threonine phosphorylation,negative re…	spindle pole,extracellular region,nucleus,nucleoplasm,cytoplasm,centrosome,cytosol,spindle microtubule,plasma membrane,voltage-gated potassium channel complex,sarcomere,growth cone,vesicle,extracellular exosome,calcium channel complex	Ras guanyl-nucleotide exchange factor activity,calcium ion binding,protein binding,adenylate cyclase binding,inositol-1,4,5-trisphosphate 3-kinase activity,ligand-gated ion channel activity,protein kinase binding,protein domain specific binding,nitric-oxide synthase regulator activity,titin binding,type 3 metabotropic glutamate receptor binding,thioesterase binding,N-terminal myristoylation domai…
14-3-3 protein epsilon	YWHAE	P62258	G2/M transition of mitotic cell cycle,neuron migration,regulation of heart rate by hormone,protein targeting,viral process,substantia nigra development,hippocampus development,cerebral cortex development,hippo signaling,intracellular signal transduction,negative regulation of cysteine-type endopeptidase activity involved in apoptotic process,regulation of membrane repolarization,membrane organiza…	mitochondrion,cytosol,kinesin complex,cell-cell adherens junction,focal adhesion,membrane,axon,cytoplasmic vesicle membrane,melanosome,extracellular exosome	protein binding,potassium channel regulator activity,enzyme binding,protein domain specific binding,MHC class II protein complex binding,ubiquitin protein ligase binding,histone deacetylase binding,ion channel binding,poly(A) RNA binding,protein heterodimerization activity,phosphoserine binding,phosphoprotein binding,cadherin binding involved in cell-cell adhesion
Histone H4	HIST1H4A	P62805	chromatin silencing at rDNA,double-strand break repair via nonhomologous end joining,nucleosome assembly,DNA replication-dependent nucleosome assembly,DNA replication-independent nucleosome assembly,DNA-templated transcription, initiation,telomere capping,gene silencing by RNA,telomere organization,CENP-A containing nucleosome assembly,cellular protein metabolic process,negative regulation of meg…	nuclear chromosome,nuclear chromosome, telomeric region,nucleosome,extracellular region,nucleus,nucleoplasm,membrane,extracellular matrix,protein complex,extracellular exosome	DNA binding,protein binding,protein domain specific binding,histone binding,poly(A) RNA binding,protein heterodimerization activity
Peptidyl-prolyl cis-trans isomerase A	PPIA	P62937	protein peptidyl-prolyl isomerization,RNA-dependent DNA biosynthetic process,protein folding,viral life cycle,uncoating of virus,fusion of virus membrane with host plasma membrane,virion assembly,viral release from host cell,entry into host cell,lipid particle organization,regulation of viral genome replication,positive regulation of viral genome replication,positive regulation of protein secreti…	extracellular region,extracellular space,nucleus,cytosol,focal adhesion,membrane,extracellular exosome	peptidyl-prolyl cis-trans isomerase activity,protein binding,peptide binding,poly(A) RNA binding,virion binding,unfolded protein binding
14-3-3 protein zeta/delta	YWHAZ	P63104	protein targeting,signal transduction,platelet activation,negative regulation of apoptotic process,regulation of mRNA stability,establishment of Golgi localization,membrane organization,Golgi reassembly,cell-cell adhesion,positive regulation of protein insertion into mitochondrial membrane involved in apoptotic signaling pathway	extracellular space,nucleus,nucleoplasm,cytoplasm,mitochondrion,cytosol,cell-cell adherens junction,focal adhesion,cytoplasmic vesicle membrane,melanosome,extracellular exosome,blood microparticle	protein binding,transcription factor binding,protein kinase binding,protein domain specific binding,ubiquitin protein ligase binding,poly(A) RNA binding,cadherin binding involved in cell-cell adhesion
Elongation factor 1-alpha 1	EEF1A1	P68104	transcription, DNA-templated,regulation of transcription, DNA-templated,translational elongation,cellular response to epidermal growth factor stimulus,regulation of chaperone-mediated autophagy;translational elongation,biological_process	extracellular space,nucleus,nucleolus,cytoplasm,cytosol,eukaryotic translation elongation factor 1 complex,membrane,cortical actin cytoskeleton,ruffle membrane,extracellular exosome,cytoplasmic side of lysosomal membrane;extracellular space,nucleus,cytoplasm,extracellular exosome	tRNA binding,translation elongation factor activity,GTPase activity,protein binding,GTP binding,protein kinase binding,poly(A) RNA binding;molecular_function,translation elongation factor activity,GTPase activity,GTP binding
Tubulin alpha-1B chain	TUBA1B	P68363	microtubule cytoskeleton organization,microtubule-based process,cytoskeleton-dependent intracellular transport,cell division,cellular response to interleukin-4	microtubule,cytoplasmic microtubule,myelin sheath,extracellular exosome	double-stranded RNA binding,GTPase activity,structural molecule activity,structural constituent of cytoskeleton,protein binding,GTP binding,ubiquitin protein ligase binding
Hemoglobin subunit beta	HBB	P68871	receptor-mediated endocytosis,blood coagulation,regulation of blood pressure,positive regulation of cell death,oxygen transport,bicarbonate transport,nitric oxide transport,response to hydrogen peroxide,hydrogen peroxide catabolic process,positive regulation of nitric oxide biosynthetic process,regulation of blood vessel size,protein heterooligomerization,renal absorption,platelet aggregation,cel…	extracellular region,cytosol,hemoglobin complex,haptoglobin-hemoglobin complex,extracellular exosome,endocytic vesicle lumen,blood microparticle	oxygen transporter activity,iron ion binding,protein binding,oxygen binding,heme binding,hemoglobin binding,peroxidase activity,haptoglobin binding
Hemoglobin subunit alpha	HBA1	P69905	receptor-mediated endocytosis,positive regulation of cell death,oxygen transport,bicarbonate transport,response to hydrogen peroxide,hydrogen peroxide catabolic process,protein heterooligomerization,cellular oxidant detoxification	extracellular region,cytosol,hemoglobin complex,membrane,cytosolic small ribosomal subunit,haptoglobin-hemoglobin complex,extracellular exosome,endocytic vesicle lumen,blood microparticle	oxygen transporter activity,iron ion binding,protein binding,oxygen binding,heme binding,peroxidase activity,haptoglobin binding
Dermcidin	DCD	P81605	proteolysis,killing of cells of other organism,defense response to bacterium,defense response to fungus	extracellular region,extracellular matrix,extracellular exosome	peptidase activity,poly(A) RNA binding
Basement membrane-specific heparan sulfate proteoglycan core protein	HSPG2	P98160	retinoid metabolic process,angiogenesis,glycosaminoglycan biosynthetic process,glycosaminoglycan catabolic process,extracellular matrix disassembly,extracellular matrix organization,glycosaminoglycan metabolic process,lipoprotein metabolic process,cellular protein metabolic process	extracellular region,basement membrane,extracellular space,Golgi lumen,plasma membrane,focal adhesion,extracellular matrix,lysosomal lumen,extracellular exosome	calcium ion binding,protein binding,protein C-terminus binding
Serine/arginine-rich splicing factor 2	SRSF2	Q01130	regulation of alternative mRNA splicing, via spliceosome,mRNA splicing, via spliceosome,termination of RNA polymerase II transcription,mRNA processing,RNA export from nucleus,mRNA export from nucleus,mitotic nuclear division,RNA splicing,mRNA 3'-end processing,response to vitamin E,negative regulation of nucleic acid-templated transcription	nucleus,nucleoplasm,spliceosomal complex,nuclear speck,interchromatin granule,extracellular exosome,PML body	nucleotide binding,transcription corepressor activity,protein kinase C binding,protein binding,pre-mRNA binding,poly(A) RNA binding
Nucleobindin-1	NUCB1	Q02818	response to cisplatin,regulation of protein targeting	extracellular space,nucleus,early endosome,rough endoplasmic reticulum,endoplasmic reticulum-Golgi intermediate compartment,Golgi apparatus,Golgi-associated vesicle,cis-Golgi network,trans-Golgi network,microtubule cytoskeleton,membrane,Golgi cisterna membrane,extracellular exosome,extrinsic component of Golgi membrane,lumenal side of Golgi membrane	G-protein alpha-subunit binding,DNA binding,calcium ion binding
Keratin, type I cytoskeletal 17	KRT17	Q04695	signal transduction,epidermis development,positive regulation of cell growth,hair follicle morphogenesis,keratinization,intermediate filament organization,positive regulation of translation,positive regulation of hair follicle development	cytoplasm,intermediate filament,extracellular exosome,cell periphery	structural constituent of cytoskeleton,MHC class II receptor activity,MHC class II protein binding
Hepatocyte growth factor activator	HGFAC	Q04756	proteolysis	extracellular region,extracellular space	serine-type endopeptidase activity,serine-type peptidase activity
Tyrosine-protein phosphatase non-receptor type 12	PTPN12	Q05209	protein dephosphorylation,peptidyl-tyrosine dephosphorylation,regulation of epidermal growth factor receptor signaling pathway,tissue regeneration,cellular response to epidermal growth factor stimulus	podosome,cytoplasm,cytosol,plasma membrane,focal adhesion,cell projection	phosphoprotein phosphatase activity,non-membrane spanning protein tyrosine phosphatase activity,protein binding,SH3 domain binding
Inter-alpha-trypsin inhibitor heavy chain H3	ITIH3	Q06033	platelet degranulation,negative regulation of endopeptidase activity,hyaluronan metabolic process	extracellular region,platelet dense granule lumen,extracellular exosome	endopeptidase inhibitor activity,serine-type endopeptidase inhibitor activity
Fibromodulin	FMOD	Q06828	transforming growth factor beta receptor complex assembly,axonogenesis,keratan sulfate biosynthetic process,collagen fibril organization,keratan sulfate catabolic process,Roundabout signaling pathway,axon extension involved in axon guidance,regulation of axonogenesis	extracellular region,proteinaceous extracellular matrix,extracellular space,Golgi lumen,lysosomal lumen,extracellular matrix	heparin binding,Roundabout binding
Peroxiredoxin-1	PRDX1	Q06830	response to reactive oxygen species,skeletal system development,retina homeostasis,cell proliferation,removal of superoxide radicals,regulation of stress-activated MAPK cascade,erythrocyte homeostasis,natural killer cell mediated cytotoxicity,regulation of NF-kappaB import into nucleus,hydrogen peroxide catabolic process,cell redox homeostasis,oxidation-reduction process,cell-cell adhesion	extracellular space,nucleus,cytoplasm,mitochondrion,cytosol,cell-cell adherens junction,extracellular matrix,melanosome,myelin sheath,extracellular exosome	peroxidase activity,protein binding,thioredoxin peroxidase activity,identical protein binding,poly(A) RNA binding,cadherin binding involved in cell-cell adhesion
Prolow-density lipoprotein receptor-related protein 1	LRP1	Q07954	retinoid metabolic process,receptor-mediated endocytosis,protein kinase C-activating G-protein coupled receptor signaling pathway,aging,cell proliferation,regulation of extracellular matrix disassembly,positive regulation of cholesterol efflux,negative regulation of neuron projection development,negative regulation of smooth muscle cell migration,cerebral cortex development,negative regulation of…	nucleolus,cytoplasm,lysosomal membrane,endosome,plasma membrane,integral component of plasma membrane,clathrin-coated pit,focal adhesion,clathrin-coated vesicle,dendrite,endocytic vesicle membrane,neuronal cell body,receptor complex	protease binding,receptor activity,low-density lipoprotein receptor activity,calcium ion binding,protein binding,protein complex binding,apolipoprotein binding,lipoprotein transporter activity,poly(A) RNA binding,lipoprotein particle receptor binding
Neuroblast differentiation-associated protein AHNAK	AHNAK	Q09666	regulation of RNA splicing,protein oligomerization,cell-cell adhesion,regulation of voltage-gated calcium channel activity	nucleus,cytoplasm,lysosomal membrane,cytosol,plasma membrane,cell-cell adherens junction,focal adhesion,actin cytoskeleton,membrane,T-tubule,vesicle,sarcolemma,costamere,cell-cell contact zone,extracellular exosome,membrane raft	protein binding,S100 protein binding,poly(A) RNA binding,structural molecule activity conferring elasticity,cadherin binding involved in cell-cell adhesion
EGF-containing fibulin-like extracellular matrix protein 1	EFEMP1	Q12805	regulation of transcription, DNA-templated,epidermal growth factor receptor signaling pathway,visual perception,peptidyl-tyrosine phosphorylation,negative regulation of chondrocyte differentiation,camera-type eye development,embryonic eye morphogenesis,post-embryonic eye morphogenesis	extracellular region,proteinaceous extracellular matrix,extracellular space,extracellular exosome,extracellular matrix	epidermal growth factor-activated receptor activity,epidermal growth factor receptor binding,calcium ion binding,protein binding,growth factor activity
Follistatin-related protein 1	FSTL1	Q12841	BMP signaling pathway,response to starvation	extracellular region,extracellular space,extracellular exosome	calcium ion binding,protein binding,heparin binding
Contactin-1	CNTN1	Q12860	cell adhesion,Notch signaling pathway,positive regulation of gene expression,positive regulation of sodium ion transport,positive regulation of neuron projection development,cerebellum development,neuron projection development,positive regulation of peptidyl-tyrosine phosphorylation	plasma membrane,membrane,anchored component of membrane,myelin sheath,membrane raft,extracellular exosome	glycoprotein binding,carbohydrate binding
Peroxiredoxin-4	PRDX4	Q13162	I-kappaB phosphorylation,spermatogenesis,male gonad development,4-hydroxyproline metabolic process,protein maturation by protein folding,extracellular matrix organization,cell redox homeostasis,oxidation-reduction process,reactive oxygen species metabolic process,cellular oxidant detoxification,negative regulation of male germ cell proliferation	extracellular space,nucleus,mitochondrion,smooth endoplasmic reticulum,cytosol,extracellular exosome	thioredoxin peroxidase activity,protein homodimerization activity
Coactosin-like protein	COTL1	Q14019	biological_process,defense response to fungus	nucleus,cytoplasm,cytoskeleton,extracellular exosome	actin binding,enzyme binding
Interleukin-18	IL18	Q14116	MAPK cascade,angiogenesis,inflammatory response,immune response,cell-cell signaling,positive regulation of macrophage derived foam cell differentiation,positive regulation of phosphatidylinositol 3-kinase signaling,natural killer cell activation,regulation of cell adhesion,sleep,lipopolysaccharide-mediated signaling pathway,activation of protein kinase B activity,positive regulation of granulocyt…	extracellular region,extracellular space,cytosol,extracellular exosome	cytokine activity
SPARC-like protein 1	SPARCL1	Q14515	signal transduction,anatomical structure development	proteinaceous extracellular matrix,extracellular space,extracellular exosome	calcium ion binding,collagen binding,extracellular matrix binding
Inter-alpha-trypsin inhibitor heavy chain H4	ITIH4	Q14624	platelet degranulation,acute-phase response,negative regulation of endopeptidase activity,hyaluronan metabolic process,response to cytokine	extracellular region,plasma membrane,platelet dense granule lumen,extracellular exosome,blood microparticle	endopeptidase inhibitor activity,serine-type endopeptidase inhibitor activity,protein binding
Septin-2	2022-09-02	Q15019	regulation of L-glutamate transport,mitotic nuclear division,smoothened signaling pathway,neuron projection development,regulation of protein localization,cilium assembly,regulation of catalytic activity,cell division,cell-cell adhesion	exocyst,condensed chromosome kinetochore,nucleus,nucleolus,cytoplasm,spindle,cell-cell adherens junction,axoneme,actin cytoskeleton,midbody,septin complex,cleavage furrow,photoreceptor connecting cilium,myelin sheath,synapse,perinuclear region of cytoplasm,ciliary membrane,extracellular exosome,cell cortex	protein binding,GTP binding,enzyme regulator activity,protein complex scaffold,cadherin binding involved in cell-cell adhesion
Periostin	POSTN	Q15063	skeletal system development,response to hypoxia,negative regulation of cell-matrix adhesion,regulation of systemic arterial blood pressure,cell adhesion,regulation of Notch signaling pathway,response to mechanical stimulus,response to muscle activity,positive regulation of smooth muscle cell migration,extracellular matrix organization,response to estradiol,cellular response to fibroblast growth f…	proteinaceous extracellular matrix,extracellular space,trans-Golgi network,extracellular matrix,neuromuscular junction	protein binding,heparin binding,metal ion binding,cell adhesion molecule binding
Transforming growth factor-beta-induced protein ig-h3	TGFBI	Q15582	angiogenesis,chondrocyte differentiation,cell adhesion,negative regulation of cell adhesion,visual perception,cell proliferation,extracellular matrix organization,cellular protein metabolic process,response to stimulus	extracellular region,proteinaceous extracellular matrix,basement membrane,extracellular space,trans-Golgi network,plasma membrane,extracellular matrix,extracellular exosome	integrin binding,protein binding,collagen binding,extracellular matrix binding
Insulin-like growth factor-binding protein 7	IGFBP7	Q16270	regulation of cell growth,cell adhesion,embryo implantation,negative regulation of cell proliferation,response to heat,response to retinoic acid,cellular response to hormone stimulus,regulation of steroid biosynthetic process,response to cortisol	extracellular region,extracellular space,extracellular exosome,extracellular matrix	protein binding,insulin-like growth factor binding
Membrane primary amine oxidase	AOC3	Q16853	xenobiotic metabolic process,inflammatory response,cell adhesion,amine metabolic process,response to antibiotic,oxidation-reduction process	cytoplasm,early endosome,endoplasmic reticulum,Golgi apparatus,plasma membrane,microvillus,cell surface,integral component of membrane	copper ion binding,calcium ion binding,protein binding,primary amine oxidase activity,protein homodimerization activity,protein heterodimerization activity,quinone binding,tryptamine:oxygen oxidoreductase (deaminating) activity,aminoacetone:oxygen oxidoreductase(deaminating) activity,aliphatic-amine oxidase activity,phenethylamine:oxygen oxidoreductase (deaminating) activity
Coiled-coil domain-containing protein 37	CCDC37	Q494V2	cilium movement,inner dynein arm assembly,regulation of microtubule motor activity	cytoplasm,motile cilium,axonemal outer doublet	dynein complex binding
Acyl-CoA dehydrogenase family member 10	ACAD10	Q6JQN1	fatty acid beta-oxidation,fatty acid beta-oxidation using acyl-CoA dehydrogenase,lipid homeostasis	mitochondrion,mitochondrial matrix	fatty-acyl-CoA binding,acyl-CoA dehydrogenase activity,electron carrier activity,hydrolase activity,flavin adenine dinucleotide binding,oxidoreductase activity, acting on the CH-CH group of donors, with a flavin as acceptor
CD109 antigen	CD109	Q6YHK3	negative regulation of protein phosphorylation,hair follicle development,negative regulation of keratinocyte proliferation,negative regulation of endopeptidase activity,negative regulation of transforming growth factor beta receptor signaling pathway,regulation of keratinocyte differentiation,negative regulation of wound healing,osteoclast fusion	extracellular space,plasma membrane,cell surface,anchored component of membrane	serine-type endopeptidase inhibitor activity,transforming growth factor beta binding
Cytochrome b5 reductase 4	CYB5R4	Q7L1T6	detection of oxygen,generation of precursor metabolites and energy,superoxide metabolic process,bicarbonate transport,insulin secretion,glucose homeostasis,response to antibiotic,cell development,oxidation-reduction process	endoplasmic reticulum,endoplasmic reticulum membrane,perinuclear region of cytoplasm	cytochrome-b5 reductase activity, acting on NAD(P)H,NAD(P)H oxidase activity,oxidoreductase activity, acting on NAD(P)H, heme protein as acceptor,heme binding,metal ion binding,FAD binding
Myosin-14	MYH14	Q7Z406	skeletal muscle contraction,skeletal muscle tissue development,sensory perception of sound,regulation of cell shape,neuronal action potential,actin filament-based movement,actomyosin structure organization,mitochondrion morphogenesis,vocalization behavior	stress fiber,cytosol,brush border,membrane,myosin II complex,axon,growth cone,actomyosin,myelin sheath,extracellular exosome,myosin II filament	microfilament motor activity,calmodulin binding,ATP binding,actin-dependent ATPase activity,actin filament binding
Glutamate-rich protein 1	ERICH1	Q86X53
Keratin, type II cytoskeletal 73	KRT73	Q86Y46	biological_process	nucleus,keratin filament,extracellular exosome	molecular_function,structural molecule activity
Citrate lyase subunit beta-like protein, mitochondrial	CLYBL	Q8N0X4		mitochondrion	magnesium ion binding,malate synthase activity
Keratin, type II cytoskeletal 78	KRT78	Q8N1N4		extracellular space,keratin filament,extracellular exosome	structural molecule activity
Golgi membrane protein 1	GOLM1	Q8NBJ4	nucleus organization,regulation of lipid metabolic process	extracellular space,Golgi apparatus,integral component of plasma membrane,extracellular exosome	protein binding
Partitioning defective 3 homolog	PARD3	Q8TEW0	protein complex assembly,protein targeting to membrane,cell cycle,establishment or maintenance of cell polarity,transforming growth factor beta receptor signaling pathway,protein kinase C-activating G-protein coupled receptor signaling pathway,axonogenesis,asymmetric cell division,negative regulation of peptidyl-threonine phosphorylation,myelination in peripheral nervous system,positive regulatio…	cytosol,cytoskeleton,plasma membrane,cell-cell junction,bicellular tight junction,cell cortex,endomembrane system,cell junction,internode region of axon,neuronal cell body,protein complex,axonal growth cone	protein binding,phosphatidylinositol-4,5-bisphosphate binding,phosphatidylinositol-3,4,5-trisphosphate binding,protein phosphatase binding,phosphatidylinositol-3-phosphate binding
Protein ELYS	AHCTF1	Q8WYP5	cytokinesis,regulation of transcription, DNA-templated,sister chromatid cohesion,protein transport,mRNA transport,nuclear pore complex assembly	nucleus,nucleoplasm,cytosol,nuclear matrix,nuclear membrane,nuclear periphery,extracellular exosome,condensed chromosome kinetochore,chromatin,nuclear pore,nuclear pore outer ring	DNA binding,transcription factor activity, sequence-specific DNA binding
Betaine--homocysteine S-methyltransferase 1	BHMT	Q93088	sulfur amino acid metabolic process,protein methylation,amino-acid betaine metabolic process,amino-acid betaine catabolic process,choline catabolic process,regulation of homocysteine metabolic process,L-methionine salvage,S-adenosylmethionine metabolic process;sulfur amino acid metabolic process,methylation,S-methylmethionine metabolic process,S-adenosylmethionine metabolic process,L-methionine s…	cytoplasm,cytosol,extracellular exosome;cytosol,extracellular exosome	zinc ion binding,S-adenosylmethionine-homocysteine S-methyltransferase activity,betaine-homocysteine S-methyltransferase activity;zinc ion binding,S-methylmethionine-homocysteine S-methyltransferase activity,betaine-homocysteine S-methyltransferase activity
Coiled-coil domain-containing protein 47	CCDC47	Q96A33	osteoblast differentiation,ER overload response,endoplasmic reticulum organization,post-embryonic development,ER-associated ubiquitin-dependent protein catabolic process,calcium ion homeostasis	endoplasmic reticulum,rough endoplasmic reticulum,membrane,integral component of membrane	calcium ion binding,poly(A) RNA binding
Carboxypeptidase B2	CPB2	Q96IY4	positive regulation of extracellular matrix constituent secretion,proteolysis,blood coagulation,response to heat,negative regulation of plasminogen activation,response to drug,fibrinolysis,negative regulation of fibrinolysis,cellular response to glucose stimulus,liver regeneration,negative regulation of hepatocyte proliferation	extracellular space,cell,extracellular exosome	metallocarboxypeptidase activity,zinc ion binding
1,5-anhydro-D-fructose reductase	AKR1E2	Q96JD6	oxidation-reduction process	cytoplasm,extracellular exosome	1,5-anhydro-D-fructose reductase activity
N-acetylmuramoyl-L-alanine amidase	PGLYRP2	Q96PD5	peptide amidation,pattern recognition receptor signaling pathway,peptidoglycan catabolic process,detection of bacterium,negative regulation of interferon-gamma production,negative regulation of natural killer cell differentiation involved in immune response,growth of symbiont in host,innate immune response,regulation of inflammatory response,defense response to Gram-positive bacterium	intracellular,membrane,extracellular exosome	zinc ion binding,N-acetylmuramoyl-L-alanine amidase activity,peptidoglycan receptor activity,peptidoglycan binding
Dual specificity testis-specific protein kinase 2	TESK2	Q96S53	protein phosphorylation,spermatogenesis,peptidyl-tyrosine phosphorylation,actin cytoskeleton organization,focal adhesion assembly	nucleus,nucleoplasm,cytoplasm	protein kinase activity,protein serine/threonine kinase activity,protein serine/threonine/tyrosine kinase activity,protein tyrosine kinase activity,ATP binding,metal ion binding
26S proteasome non-ATPase regulatory subunit 1	PSMD1	Q99460	MAPK cascade,protein polyubiquitination,stimulatory C-type lectin receptor signaling pathway,antigen processing and presentation of exogenous peptide antigen via MHC class I, TAP-dependent,regulation of cellular amino acid metabolic process,anaphase-promoting complex-dependent catabolic process,tumor necrosis factor-mediated signaling pathway,NIK/NF-kappaB signaling,Fc-epsilon receptor signaling …	proteasome complex,nucleus,nucleoplasm,cytosol,proteasome regulatory particle,proteasome regulatory particle, base subcomplex,membrane,proteasome accessory complex,proteasome storage granule,extracellular exosome	enzyme regulator activity,endopeptidase activity
E3 ubiquitin-protein ligase TRIM56	TRIM56	Q9BRZ2	regulation of type I interferon production,interferon-beta production,response to type I interferon,defense response to virus,protein K63-linked ubiquitination	cytoplasm,cytosol	ubiquitin-protein transferase activity,zinc ion binding,ligase activity,poly(A) RNA binding
Mitochondrial ribosome-associated GTPase 1	MTG1	Q9BT17	ribosome biogenesis,regulation of respiratory system process,regulation of mitochondrial translation	mitochondrial inner membrane,mitochondrial matrix,mitochondrial ribosome	GTPase activity,GTP binding
Charged multivesicular body protein 4a	CHMP4A	Q9BY43	cell separation after cytokinesis,posttranslational protein targeting to membrane,membrane budding,autophagy,nucleus organization,mitotic metaphase plate congression,membrane invagination,endosomal transport,viral life cycle,multivesicular body assembly,viral budding via host ESCRT complex,protein polymerization,protein homooligomerization,membrane tubulation,negative regulation of neuron death,n…	ESCRT III complex,nucleus,cytoplasm,cytosol,cytoplasmic side of plasma membrane,membrane coat,midbody,cytoplasmic vesicle membrane,late endosome membrane,extracellular exosome,endosome,plasma membrane	protein binding,lipid binding,identical protein binding,protein homodimerization activity,ATPase binding
Activating signal cointegrator 1 complex subunit 2	ASCC2	Q9H1I8	DNA dealkylation involved in DNA repair,transcription, DNA-templated,regulation of transcription, DNA-templated	nucleus,nucleoplasm,activating signal cointegrator 1 complex
SH3 domain-binding glutamic acid-rich-like protein 3	SH3BGRL3	Q9H299	regulation of actin filament depolymerization,regulation of actin cytoskeleton organization,regulation of blood vessel endothelial cell migration,positive regulation of GTPase activity,cell redox homeostasis,oxidation-reduction process	nucleus,cytoplasm,lamellipodium,extracellular exosome	GTPase activator activity,electron carrier activity,protein disulfide oxidoreductase activity,semaphorin receptor binding
Rab3 GTPase-activating protein non-catalytic subunit	RAB3GAP2	Q9H2M9	intracellular protein transport,regulation of GTPase activity,positive regulation of GTPase activity,establishment of protein localization to endoplasmic reticulum membrane,positive regulation of protein lipidation,positive regulation of endoplasmic reticulum tubular network organization,positive regulation of autophagosome assembly	cytoplasm,endoplasmic reticulum membrane,plasma membrane,protein complex	GTPase activator activity,enzyme activator activity,Rab GTPase binding,enzyme regulator activity,protein heterodimerization activity,Rab guanyl-nucleotide exchange factor activity
Putative helicase MOV-10	MOV10	Q9HCE1	transcription, DNA-templated,regulation of transcription, DNA-templated,Wnt signaling pathway, calcium modulating pathway,gene silencing by miRNA,mRNA cleavage involved in gene silencing by miRNA,phosphatidylinositol-mediated signaling	cytoplasmic mRNA processing body,extracellular space,cytosol	helicase activity,protein binding,ATP binding,poly(A) RNA binding
Adipocyte plasma membrane-associated protein	APMAP	Q9HDC9	biological_process,biosynthetic process	endoplasmic reticulum,cell surface,membrane,integral component of membrane,extracellular exosome	arylesterase activity,strictosidine synthase activity
Interleukin-1 receptor accessory protein	IL1RAP	Q9NPH3	protein complex assembly,inflammatory response,immune response,positive regulation of interleukin-13 production,positive regulation of interleukin-5 production,interleukin-33-mediated signaling pathway,interleukin-2 biosynthetic process,innate immune response,positive regulation of NF-kappaB transcription factor activity,positive regulation of synapse assembly,interleukin-4 secretion,positive reg…	extracellular region,plasma membrane,integral component of plasma membrane,membrane	interleukin-33 receptor activity,signal transducer activity,interleukin-1 receptor activity,protein tyrosine kinase binding
Probable Xaa-Pro aminopeptidase 3	XPNPEP3	Q9NQH7	glomerular filtration,protein processing	mitochondrion,extracellular exosome	aminopeptidase activity,metallopeptidase activity,manganese ion binding
Isoleucine--tRNA ligase, mitochondrial	IARS2	Q9NSE4	tRNA aminoacylation for protein translation,isoleucyl-tRNA aminoacylation,regulation of translational fidelity	cytoplasm,mitochondrion,mitochondrial matrix,cytosol	tRNA binding,aminoacyl-tRNA editing activity,isoleucine-tRNA ligase activity,ATP binding
Midasin	MDN1	Q9NU22	ribosomal large subunit assembly,rRNA processing,protein complex assembly	nucleus,nucleolus,cytoplasm,membrane,preribosome, large subunit precursor,intermediate filament cytoskeleton	ATP binding,ATPase activity,unfolded protein binding
Cathepsin Z	CTSZ	Q9UBR2	angiotensin maturation,proteolysis,ER to Golgi vesicle-mediated transport,COPII vesicle coating,proteolysis involved in cellular protein catabolic process,epithelial tube branching involved in lung morphogenesis	Golgi membrane,extracellular space,lysosome,endoplasmic reticulum,endoplasmic reticulum lumen,plasma membrane,ER to Golgi transport vesicle,endoplasmic reticulum-Golgi intermediate compartment membrane,intracellular membrane-bounded organelle,extracellular exosome	cysteine-type endopeptidase activity,protein binding,cysteine-type peptidase activity
Fibulin-5	FBLN5	Q9UBX5	regulation of cell growth,cell-matrix adhesion,extracellular matrix organization,protein localization to cell surface,secretion,elastic fiber assembly,regulation of removal of superoxide radicals	extracellular region,proteinaceous extracellular matrix,extracellular space,extracellular matrix,extracellular exosome,elastic fiber	integrin binding,calcium ion binding,protein binding,protein C-terminus binding,protein homodimerization activity
CCR4-NOT transcription complex subunit 11	CNOT11	Q9UKZ1	nuclear-transcribed mRNA poly(A) tail shortening,transcription, DNA-templated,regulation of transcription, DNA-templated,regulation of translation,DNA damage response, signal transduction by p53 class mediator resulting in cell cycle arrest,cell proliferation,gene silencing by RNA	nucleus,cytosol,CCR4-NOT complex	molecular_function
Nck-associated protein 1	NCKAP1	Q9Y2A7	apoptotic process,central nervous system development,positive regulation of lamellipodium assembly,viral process,Rac protein signal transduction,Fc-gamma receptor signaling pathway involved in phagocytosis,vascular endothelial growth factor receptor signaling pathway,positive regulation of Arp2/3 complex-mediated actin nucleation	cytosol,focal adhesion,integral component of membrane,SCAR complex,lamellipodium membrane,extracellular exosome	protein binding,protein complex binding,Rac GTPase binding
28S ribosomal protein S16, mitochondrial	MRPS16	Q9Y3D3	translation,mitochondrial translation,mitochondrial translational elongation,mitochondrial translational termination	cytoplasm,mitochondrion,mitochondrial inner membrane,mitochondrial small ribosomal subunit	structural constituent of ribosome,protein binding
Talin-1	TLN1	Q9Y490	platelet degranulation,movement of cell or subcellular component,muscle contraction,cytoskeletal anchoring at plasma membrane,cell-cell junction assembly,cell-substrate junction assembly,viral process,cortical actin cytoskeleton organization,IRE1-mediated unfolded protein response,platelet aggregation	ruffle,extracellular region,cytoplasm,microtubule organizing center,cytosol,plasma membrane,cell-cell junction,cell-cell adherens junction,focal adhesion,cell surface,ruffle membrane,extracellular exosome	integrin binding,structural constituent of cytoskeleton,protein binding,vinculin binding,LIM domain binding,actin filament binding,cadherin binding involved in cell-cell adhesion
Adseverin	SCIN	Q9Y6U3	negative regulation of cell proliferation,calcium ion regulated exocytosis,regulation of chondrocyte differentiation,sequestering of actin monomers,positive regulation of apoptotic process,actin nucleation,positive regulation of megakaryocyte differentiation,actin filament severing,positive regulation of secretion,positive regulation of actin nucleation,actin filament capping	cytoplasm,cytoskeleton,brush border,cell cortex,protein complex,extracellular exosome	phosphatidylserine binding,actin binding,calcium ion binding,1-phosphatidylinositol binding,phosphatidylinositol-4,5-bisphosphate binding,actin filament binding

## Sheet: Pg3-Comparision
21 elements included exclusively in "Sen":	131 common elements in "Sen" and "Repair":	92 elements included exclusively in "Repair":
Long-chain-fatty-acid--CoA ligase 4	Immunoglobulin lambda-like polypeptide 5	ATP-dependent RNA helicase DDX39A
Histone H2B type 1-K	Alpha-actinin-4	Sulfhydryl oxidase 1
KH domain-containing, RNA-binding, signal transduction-associated protein 3	ICOS ligand	Pescadillo homolog
Keratin, type II cytoskeletal 8	Serine/threonine-protein kinase PAK 3	Neuropilin-1
Tropomyosin alpha-3 chain	Apolipoprotein M	Importin subunit alpha-6
Heat shock protein HSP 90-alpha	Vascular non-inflammatory molecule 2	Calumenin
Cytochrome c1, heme protein, mitochondrial	L-lactate dehydrogenase A chain	Vacuolar protein sorting-associated protein 26A
Histone H1.5	Ceruloplasmin	Persulfide dioxygenase ETHE1, mitochondrial
4-hydroxyphenylpyruvate dioxygenase	Prothrombin	Epidermal growth factor receptor
Superkiller viralicidic activity 2-like 2	Coagulation factor X	Hemoglobin subunit epsilon
Mannan-binding lectin serine protease 1	Plasminogen	Prelamin-A/C
DNA primase large subunit	Complement factor B	Transthyretin
Tyrosine--tRNA ligase, cytoplasmic	Antithrombin-III	Hemopexin
Cadherin-13	Alpha-1-antitrypsin	Fructose-bisphosphate aldolase A
Histone H3.1	Alpha-2-macroglobulin	Sex hormone-binding globulin
Heat shock protein 75 kDa, mitochondrial	Complement C3	Tubulin beta-4A chain
V-type proton ATPase 116 kDa subunit a isoform 3	Complement C5	Glyceraldehyde-3-phosphate dehydrogenase
Importin subunit beta-1	Kininogen-1	Fructose-bisphosphate aldolase B
Cyclic GMP-AMP synthase	Thyroglobulin	Amyloid beta A4 protein
Pre-mRNA-splicing factor ATP-dependent RNA helicase PRP16	Insulin-like growth factor II	Propionyl-CoA carboxylase beta chain, mitochondrial
ATP-binding cassette sub-family F member 3	Collagen alpha-1(I) chain	Integrin beta-1
	Collagen alpha-1(II) chain	Vitamin K-dependent protein S
	Collagen alpha-1(III) chain	Complement component C8 beta chain
	Keratin, type I cytoskeletal 14	Prosaposin
	Keratin, type II cytoskeletal 6A	Profilin-1
	Apolipoprotein A-I	Laminin subunit beta-1
	Fibrinogen beta chain	Tropomyosin beta chain
	Fibrinogen gamma chain	Heat shock protein HSP 90-beta
	Complement component C9	Complement factor H
	Beta-2-glycoprotein 1	Keratin, type I cytoskeletal 19
	Fibronectin	Annexin A4
	Retinol-binding protein 4	Complement component C7
	Alpha-2-HS-glycoprotein	78 kDa glucose-regulated protein
	Serum albumin	Medium-chain specific acyl-CoA dehydrogenase, mitochondrial
	Vitamin D-binding protein	Collagen alpha-1(XI) chain
	Serotransferrin	Elongation factor 2
	Lactotransferrin	Keratin, type I cytoskeletal 13
	Vitronectin	Nidogen-1
	Apolipoprotein B-100	Endoplasmin
	Alpha-1B-glycoprotein	Heat shock 70 kDa protein 6
	Keratin, type II cytoskeletal 6B	Keratin, type II cytoskeletal 4
	Keratin, type II cytoskeletal 1	Cadherin-2
	Alpha-amylase 1	Cytoplasmic aconitate hydratase
	Histone H2A type 1-B/E	Nucleoside diphosphate kinase B
	Complement factor I	Heterogeneous nuclear ribonucleoproteins A2/B1
	Tetranectin	Tenascin
	Thyroxine-binding globulin	14-3-3 protein theta
	Heparin cofactor 2	Proteasome subunit beta type-6
	Gelsolin	Kallistatin
	Apolipoprotein A-IV	Peroxiredoxin-6
	Alpha-enolase	Keratin, type I cytoskeletal 20
	Beta-hexosaminidase subunit alpha	Flap endonuclease 1
	Fatty acid-binding protein, liver	Malate dehydrogenase, cytoplasmic
	Trypsin-1	Peripherin
	Thrombospondin-1	Tyrosine-protein kinase SYK
	Collagen alpha-2(I) chain	Antigen KI-67
	Vimentin	Alpha-aminoadipic semialdehyde dehydrogenase
	Alpha-2-antiplasmin	Cadherin-6
	Keratin, type I cytoskeletal 16	Calmodulin
	SPARC	14-3-3 protein epsilon
	Complement C4-A	Dermcidin
	Polyubiquitin-B	Serine/arginine-rich splicing factor 2
	Heat shock cognate 71 kDa protein	Nucleobindin-1
	Cation-independent mannose-6-phosphate receptor	Tyrosine-protein phosphatase non-receptor type 12
	Collagen alpha-1(VI) chain	Neuroblast differentiation-associated protein AHNAK
	Xaa-Pro dipeptidase	Follistatin-related protein 1
	Lysosome-associated membrane glycoprotein 2	Contactin-1
	Neural cell adhesion molecule 1	Peroxiredoxin-4
	Keratin, type I cytoskeletal 10	Interleukin-18
	Keratin, type II cytoskeletal 5	SPARC-like protein 1
	Alcohol dehydrogenase [NADP(+)]	Septin-2
	Carboxypeptidase N catalytic chain	Insulin-like growth factor-binding protein 7
	Phosphoglycerate mutase 2	Acyl-CoA dehydrogenase family member 10
	Nucleoside diphosphate kinase A	Glutamate-rich protein 1
	Vinculin	Citrate lyase subunit beta-like protein, mitochondrial
	Inter-alpha-trypsin inhibitor heavy chain H2	Keratin, type II cytoskeletal 78
	Inter-alpha-trypsin inhibitor heavy chain H1	Protein ELYS
	Pregnancy zone protein	Coiled-coil domain-containing protein 47
	Mimecan	26S proteasome non-ATPase regulatory subunit 1
	Collagen alpha-1(V) chain	Mitochondrial ribosome-associated GTPase 1
	Fibulin-1	Activating signal cointegrator 1 complex subunit 2
	Hepatocyte growth factor-like protein	SH3 domain-binding glutamic acid-rich-like protein 3
	Peroxiredoxin-2	Rab3 GTPase-activating protein non-catalytic subunit
	Thrombospondin-4	Putative helicase MOV-10
	Keratin, type I cytoskeletal 9	Probable Xaa-Pro aminopeptidase 3
	Keratin, type II cytoskeletal 2 epidermal	Isoleucine--tRNA ligase, mitochondrial
	Pigment epithelium-derived factor	Midasin
	Afamin	Fibulin-5
	Cartilage oligomeric matrix protein	CCR4-NOT transcription complex subunit 11
	Lumican	Nck-associated protein 1
	Triosephosphate isomerase	Talin-1
	Actin, cytoplasmic 1	Adseverin
	Pterin-4-alpha-carbinolamine dehydratase
	Histone H4
	Peptidyl-prolyl cis-trans isomerase A
	14-3-3 protein zeta/delta
	Elongation factor 1-alpha 1
	Tubulin alpha-1B chain
	Hemoglobin subunit beta
	Hemoglobin subunit alpha
	Basement membrane-specific heparan sulfate proteoglycan core protein
	Keratin, type I cytoskeletal 17
	Hepatocyte growth factor activator
	Inter-alpha-trypsin inhibitor heavy chain H3
	Fibromodulin
	Peroxiredoxin-1
	Prolow-density lipoprotein receptor-related protein 1
	EGF-containing fibulin-like extracellular matrix protein 1
	Coactosin-like protein
	Inter-alpha-trypsin inhibitor heavy chain H4
	Periostin
	Transforming growth factor-beta-induced protein ig-h3
	Membrane primary amine oxidase
	Coiled-coil domain-containing protein 37
	CD109 antigen
	Cytochrome b5 reductase 4
	Myosin-14
	Keratin, type II cytoskeletal 73
	Golgi membrane protein 1
	Partitioning defective 3 homolog
	Betaine--homocysteine S-methyltransferase 1
	Carboxypeptidase B2
	1,5-anhydro-D-fructose reductase
	N-acetylmuramoyl-L-alanine amidase
	Dual specificity testis-specific protein kinase 2
	E3 ubiquitin-protein ligase TRIM56
	Charged multivesicular body protein 4a
	Adipocyte plasma membrane-associated protein
	Interleukin-1 receptor accessory protein
	Cathepsin Z
	28S ribosomal protein S16, mitochondrial

## Sheet: Sheet2
Dataset EV4
Proteomic analysis of the secretome of repair Schwann cells and senescence induced Schwann cells.
