# Supplementary material for: Senescent Schwann cells induced by aging and chronic denervation impair axonal regeneration following peripheral nerve injury
Source: EMBO Mol Med. 2023 Oct 20;15(12):e17907. doi: 10.15252/emmm.202317907 (PMC10701627; doi:10.15252/emmm.202317907)
Supplement: Supplementary file 9 — Source Data for Expanded View [file EMMM-15-e17907-s012.zip]

Archive with 11 entries (10 files):
- SourceData_Fig_EV1.zip
- SourceData_Fig_EV2.zip
- SourceData_Fig_EV3.zip
- SourceData_Fig_EV4.zip
- SourceData_Fig_EV5.zip
- __MACOSX/
- __MACOSX/._SourceData_Fig_EV1.zip
- __MACOSX/._SourceData_Fig_EV2.zip
- __MACOSX/._SourceData_Fig_EV3.zip
- __MACOSX/._SourceData_Fig_EV4.zip
- __MACOSX/._SourceData_Fig_EV5.zip
