# Supplementary material for: Senescent Schwann cells induced by aging and chronic denervation impair axonal regeneration following peripheral nerve injury
Source: EMBO Mol Med. 2023 Oct 20;15(12):e17907. doi: 10.15252/emmm.202317907 (PMC10701627; doi:10.15252/emmm.202317907)
Supplement: Supplementary file 11 — Source Data for Figure 1 [file EMMM-15-e17907-s007.zip]

Archive with 61 entries (43 files):
- SourceData_Fig_1/
- SourceData_Fig_1/SourceData_Figure_1_GraphData.xlsx
- SourceData_Fig_1/Source_Data_Figure_1C_wb.pdf
- SourceData_Fig_1/Fig_1_Source_Data__images/
- SourceData_Fig_1/Fig_1_Source_Data__images/1D/
- SourceData_Fig_1/Fig_1_Source_Data__images/1D/ADULT.tif
- SourceData_Fig_1/Fig_1_Source_Data__images/1D/ADULT_CHRONIC.tif
- SourceData_Fig_1/Fig_1_Source_Data__images/1D/AGED.tif
- SourceData_Fig_1/Fig_1_Source_Data__images/1E/
- SourceData_Fig_1/Fig_1_Source_Data__images/1E/Brightfield/
- SourceData_Fig_1/Fig_1_Source_Data__images/1E/Brightfield/adult_42dpi.png
- SourceData_Fig_1/Fig_1_Source_Data__images/1E/Brightfield/adult_ctrl.png
- SourceData_Fig_1/Fig_1_Source_Data__images/1E/Brightfield/aged_42dpi.png
- SourceData_Fig_1/Fig_1_Source_Data__images/1E/Brightfield/aged_ctrl.png
- SourceData_Fig_1/Fig_1_Source_Data__images/1E/SA-B-gal/
- SourceData_Fig_1/Fig_1_Source_Data__images/1E/SA-B-gal/Adult_chronic.tif
- SourceData_Fig_1/Fig_1_Source_Data__images/1E/SA-B-gal/Adult_no_dmg.tif
- SourceData_Fig_1/Fig_1_Source_Data__images/1E/SA-B-gal/Aged_chronic.tif
- SourceData_Fig_1/Fig_1_Source_Data__images/1E/SA-B-gal/Aged_no_dmg.tif
- SourceData_Fig_1/Fig_1_Source_Data__images/1F/
- SourceData_Fig_1/Fig_1_Source_Data__images/1F/adult_dmg_1/
- SourceData_Fig_1/Fig_1_Source_Data__images/1F/adult_dmg_1/Adult_I_dmg_p16_2023-02-06T13-54-32.334.tif
- SourceData_Fig_1/Fig_1_Source_Data__images/1F/adult_dmg_1/Adult_I_dmg_p16_2023-02-06T13-54-38.690.tif
- SourceData_Fig_1/Fig_1_Source_Data__images/1F/adult_dmg_1/Adult_I_dmg_p16_2023-02-06T13-54-45.368.tif
- SourceData_Fig_1/Fig_1_Source_Data__images/1F/adult_dmg_1/Adult_I_dmg_p16_2023-02-06T13-54-51.650.tif
- SourceData_Fig_1/Fig_1_Source_Data__images/1F/adult_no_dmg_1/
- SourceData_Fig_1/Fig_1_Source_Data__images/1F/adult_no_dmg_1/real_Adult_I_nodmg_p16_2023-02-06T13-49-52.902.tif
- SourceData_Fig_1/Fig_1_Source_Data__images/1F/adult_no_dmg_1/real_Adult_I_nodmg_p16_2023-02-06T13-50-03.519.tif
- SourceData_Fig_1/Fig_1_Source_Data__images/1F/adult_no_dmg_1/real_Adult_I_nodmg_p16_2023-02-06T13-50-09.608.tif
- SourceData_Fig_1/Fig_1_Source_Data__images/1F/adult_no_dmg_1/real_Adult_I_nodmg_p16_2023-02-06T13-50-14.963.tif
- SourceData_Fig_1/Fig_1_Source_Data__images/1F/aged_dmg_2/
- SourceData_Fig_1/Fig_1_Source_Data__images/1F/aged_dmg_2/Aged_II_dmg_p16_2_2023-02-06T14-39-06.349.tif
- SourceData_Fig_1/Fig_1_Source_Data__images/1F/aged_dmg_2/Aged_II_dmg_p16_2_2023-02-06T14-39-12.405.tif
- SourceData_Fig_1/Fig_1_Source_Data__images/1F/aged_dmg_2/Aged_II_dmg_p16_2_2023-02-06T14-39-19.456.tif
- SourceData_Fig_1/Fig_1_Source_Data__images/1F/aged_dmg_2/Aged_II_dmg_p16_2_2023-02-06T14-39-25.506.tif
- SourceData_Fig_1/Fig_1_Source_Data__images/1F/aged_no_dmg_2/
- SourceData_Fig_1/Fig_1_Source_Data__images/1F/aged_no_dmg_2/Aged_II_no_dmg_p16_1_2023-02-06T14-03-39.279.tif
- SourceData_Fig_1/Fig_1_Source_Data__images/1F/aged_no_dmg_2/Aged_II_no_dmg_p16_1_2023-02-06T14-03-45.291.tif
- SourceData_Fig_1/Fig_1_Source_Data__images/1F/aged_no_dmg_2/Aged_II_no_dmg_p16_1_2023-02-06T14-03-50.588.tif
- SourceData_Fig_1/Fig_1_Source_Data__images/1F/aged_no_dmg_2/Aged_II_no_dmg_p16_1_2023-02-06T14-03-56.635.tif
- SourceData_Fig_1/Fig_1_Source_Data__images/1K/
- SourceData_Fig_1/Fig_1_Source_Data__images/1K/Adult_WT/
- SourceData_Fig_1/Fig_1_Source_Data__images/1K/Adult_WT/YOUNG_ALL.tif
- SourceData_Fig_1/Fig_1_Source_Data__images/1K/Adult_WT/YOUNG_magenta.tif
- SourceData_Fig_1/Fig_1_Source_Data__images/1K/Aged_OE/
- SourceData_Fig_1/Fig_1_Source_Data__images/1K/Aged_OE/OE_1yo_ALL.tif
- SourceData_Fig_1/Fig_1_Source_Data__images/1K/Aged_OE/OE_1yo_magenta.tif
- SourceData_Fig_1/Fig_1_Source_Data__images/1K/Aged_WT/
- SourceData_Fig_1/Fig_1_Source_Data__images/1K/Aged_WT/WT_1yo_all.tif
- SourceData_Fig_1/Fig_1_Source_Data__images/1K/Aged_WT/WT_1yo_magenta.tif
- SourceData_Fig_1/Fig_1_Source_Data__images/1M/
- SourceData_Fig_1/Fig_1_Source_Data__images/1M/Adult_OE/
- SourceData_Fig_1/Fig_1_Source_Data__images/1M/Adult_OE/Young_42dpi_p16_OE_I_2023-02-06T14-55-45.997.tif
- SourceData_Fig_1/Fig_1_Source_Data__images/1M/Adult_OE/Young_42dpi_p16_OE_I_2023-02-06T14-55-52.479.tif
- SourceData_Fig_1/Fig_1_Source_Data__images/1M/Adult_OE/Young_42dpi_p16_OE_I_2023-02-06T14-55-59.304.tif
- SourceData_Fig_1/Fig_1_Source_Data__images/1M/Adult_OE/Young_42dpi_p16_OE_I_2023-02-06T14-56-06.198.tif
- SourceData_Fig_1/Fig_1_Source_Data__images/1M/Adult_wt/
- SourceData_Fig_1/Fig_1_Source_Data__images/1M/Adult_wt/Young_42dpi_p16_wt_I_2023-02-06T15-17-19.471.tif
- SourceData_Fig_1/Fig_1_Source_Data__images/1M/Adult_wt/Young_42dpi_p16_wt_I_2023-02-06T15-17-28.050.tif
- SourceData_Fig_1/Fig_1_Source_Data__images/1M/Adult_wt/Young_42dpi_p16_wt_I_2023-02-06T15-17-35.344.tif
- SourceData_Fig_1/Fig_1_Source_Data__images/1M/Adult_wt/Young_42dpi_p16_wt_I_2023-02-06T15-17-41.605.tif
