# Supplementary material for: Senescent Schwann cells induced by aging and chronic denervation impair axonal regeneration following peripheral nerve injury
Source: EMBO Mol Med. 2023 Oct 20;15(12):e17907. doi: 10.15252/emmm.202317907 (PMC10701627; doi:10.15252/emmm.202317907)
Supplement: Supplementary file 11 — Source Data for Figure 1 [file EMMM-15-e17907-s007.zip › SourceData_Fig_1/SourceData_Figure_1_GraphData.xlsx]

## Sheet: figure 1
	1A
	Adult					Aged
no-dmg	1.45833	2.66411	0	0	0	2.15336	4.75563	1.60241	3.22581	0
Acu-D	84.3277	95.2555	64.7619			10.1577	56.982	7.46435
Chr-D	5.0991	2.17391	5.66034	2.37067	0.972486	1.49254	3.72671	2.80702	2.94118	4.0082
	1D													Comparing Adult Acu-D vs Adult Chr-D		Comparing Adult Acu-D vs Aged Acu-D
X axis	Aged Acu-D				Adult AcuD					Adult Chr-D				p-value		p-value
1000	0.0492171	0.0391483	0.0496861	0.0495532	0.0791726	0.0500705	0.100535	0.0970927	0.138017	0.0112002	0.0174253	0.0138946		0.09298		0.02655
2000	0.0394417	0.0427148	0.046064	0.0400038	0.0848027	0.0725191	0.111223	0.124169	0.116165	0.00550366	0.012553	0.00418765		<0,000001		0.001114
3000	0.0290344	0.0365801	0.0310233	0.0412848	0.0817147	0.0650195	0.0980282	0.144612	0.0776749	0.00275389	0.00336286	0.00798406		<0,000001		0.00756
4000	0.0463333	0.0279197	0.034188	0.0422977	0.0869565	0.0663641	0.0785176	0.135447	0.0843061	0	0.00289182	0.00653098		<0,000001		0.006807
5000	0.0397559	0.0292782	0.0472129	0.0277253	0.0456005	0.0653041	0.0891841	0.125749	0.061792	0	0	0		3e-06		0.03818
6000	0.0343863	0.0470213	0.0518799	0.0254033	0.0503418	0.0558837	0.057257	0.0927961	0.068599	0	0	0		7.8e-05		0.040269
7000	0.0154311	0.0472624	0.0355264	0.0278537	0.038569	0.0380594	0.071883	0.08328	0.091785	0	0	0		8.3e-05		0.049808
8000	0.0217977	0.0486036	0.0282705	0.0213833	0.0184928	0.0251409	0.0489731	0.0819246	0.0939563	0	0	0		0.000964		0.227426
9000	0.016136	0.0385254	0.016445	0.021087	0.0250261	0.0217295	0.0411687	0.0814023	0.0835998	0	0	0		0.00182		0.12757
10000	0.0129082	0.0326624	0.0104635	0.011583	0.0148566	0.015224	0.0302847	0.0563616	0.0650808	0	0	0		0.023469		0.16908
11000	0.00633575	0.0293275	0.0124297	0.0251623	0.0117429	0.0127443	0.0531814	0.107239	0.0708487	0	0	0		0.001624		0.16325
12000	0.00699301	0.0244796	0.0135424	0.0136914	0.010274	0.00628404	0.0295939	0.0555556	0.0833333	0	0	0		0.021165		0.224055
13000	0.00491374	0.0201461	0.00592965	0.0108024	0.00392799	0.00148515	0	0.0786146	0.0479401	0	0	0		0.098159		0.410258
14000	0.00133854	0.0161487	0.00088353	0.00455648	0	0	0	0.061354	0.0133044	0	0	0		0.347381		0.527484
15000		0.0146513	0	0	0	0	0	0.0425532	0	0	0	0		0.591728		0.770734
16000		0.00867911	0	0	0	0	0	0	0	0	0	0		>0,999999		0.219944
17000		0.00288934	0		0	0	0	0	0	0	0	0		>0,999999		0.117387
18000		0.0013469			0	0	0	0	0	0	0	0		>0,999999
	1G
	Adult									Aged
no-dmg	23.391	25.2618	19.425	13.3872	12.7506	36.382	21.806	14.3735	5.871	28.683	75.1282	79.1388	305.217	19.058	19.174	393.43	43.496
Chr-D	2879.15	785.587	3253.2	479.12	294.928					5393.01	1313.41	2416.16	2342.91
	1H
	Adult no-dmg			Adult Chr-D			Aged no-dmg			Aged Acu-D
	18	18.5	36.5	44	76	33.5	51	65	74	43.5	55	79
	1I
	Adult no-dmg	Adult Chr-D	Aged no-dmg	Aged Acu-D
	2.5641	71.32	27.4748	65.3767
	6.3492	71.5549	44.2811	75.3235
	2.3809	50.9885	10.7955	67.8389
		58.8382
	9.10088	41.1936	20	50.1523
	0	69.3278	18.1257	52.018
	18.75	45.5374	34.0909	37.9121
	0	29.6825	22.11	74.9569
	4.08903	53.431	5.55567	66.7988
	8.33333	74.4286	41.3851	61.1117
	20.2463	43.5267	36.7178	51.5305
	9.59249	81.0196	46.9562	54.0785
	29.6015	50.8134	71.7674	77.6676
	1J
		Swchann	Macrophages	Endothelial	Fibroblasts	Other
	Adult no-dmg	33.89	0	0	0	66.11
	Adult Chr-D	60.27	11.2	5.2	17.4	5.93
	Aged no-dmg	60.99	0	3.2	4.3	31.51
	Aged Acu-D	38.38	16	4.2	12.4	29.02
	1L
	Aged OE			Aged WT				adult wt
	47.1	56	55.5	89	108	22	526	28	8	12.2	38.25
	1N
	wt			OE
	27.4025	7.00423	11.1577	1.03093	1.47059	2.18109
