# Supplementary material for: Senescent Schwann cells induced by aging and chronic denervation impair axonal regeneration following peripheral nerve injury
Source: EMBO Mol Med. 2023 Oct 20;15(12):e17907. doi: 10.15252/emmm.202317907 (PMC10701627; doi:10.15252/emmm.202317907)
Supplement: Supplementary file 12 — Source Data for Figure 2 [file EMMM-15-e17907-s016.zip]

Archive with 2 entries (1 files):
- SourceData_Fig_2/
- SourceData_Fig_2/SourceData_Figure_2_GraphData.xlsx
