# Supplementary material for: Senescent Schwann cells induced by aging and chronic denervation impair axonal regeneration following peripheral nerve injury
Source: EMBO Mol Med. 2023 Oct 20;15(12):e17907. doi: 10.15252/emmm.202317907 (PMC10701627; doi:10.15252/emmm.202317907)
Supplement: Supplementary file 12 — Source Data for Figure 2 [file EMMM-15-e17907-s016.zip › SourceData_Fig_2/SourceData_Figure_2_GraphData.xlsx]

## Sheet: figure 2
	2C
		Adult Acu-D			Adult Chr-D Vehicle			Adult Chr-D ABT			Aged Acu-D Veh			Aged Acu-D ABT
immune response	CCL5/RANTES	640.219	513.281	631.516	1130.77	1668.91	2556.78	2611.62	4522.34	4734.88	1553.83	1541.44	1034.67	1051.81	1310.31	1095.5
	IL-1ra/IL-1F3	1579.19	1023.36	917.219	1335.79	1155.47	2382.88	955.844	869.531	1795	1575.86	1635.7	1284.34	1288.8	1250.58	1750.34
	Thrombopoietin	1188.02	922.469	1071.66	1474.96	1954.31	2591.53	539.594	818.75	1761.72	1539.38	1601.8	3995.14	1039.81	1415.44	1958.47
	C1q	1830.45	1100.33	1381.98	1090.73	1118.19	1622.84	760.844	936.188	1222	2099.02	4263.95	2817.12	1655.3	1687.56	3378.39
	CX3CL1/Fractalkine	1076.48	621.484	809.234	1000.21	1200.94	1621.59	827.125	923.844	1409.5	1466.33	1130.45	2247.5	1335.19	1802.45	1445.31
	CXCL16	1873.12	1571.5	1774.88	1653.93	1496.47	2229.5	1187.22	1367.28	1823.72	2567.16	2868.61	2229.81	2525.23	2449.3	2711.2
Fibrosis	Angiopoietin-like	1438.22	856.516	1336.17	1216.75	1469.56	1727.56	579.906	855.719	1276	2186.91	4044.53	2059.38	1432.28	1425.91	2551.23
	HGF	1107.77	1165.98	1301.31	1510.07	1287.09	1955.81	857.125	854.656	1507.94	1871.52	1992.83	1450.27	1676.31	1557.03	1485.73
Neuro inflammation	CXCL1/KC	743.031	502.312	543.516	1027.93	1161.41	1679.31	792.594	845.844	991.625	1463.56	1350.62	1295.23	1020.09	959.688	845.703
	CCL19/MIP-3ß	1196.83	626.156	1332.97	1321.73	1543.66	2101.06	834.812	935.75	1688.62	1960.27	1933.97	2348.95	1316.84	1378.62	2126.14
	IL-6	654.812	392.547	318.75	1059.91	1305.91	2505.66	703.812	803.375	1862.06	1092.94	1075.69	1548.75	775.156	712.797	856.641
	TIM-1/KIM-1/HAVCR	1211.03	963.391	977.859	1262.36	1401.16	2452.31	598.719	908.344	1694.34	2042.77	1870.94	4781.5	1431.23	1687.16	2289.39
Inflammation	IL-2	731.109	583.281	465.75	805.482	1103.25	1927.06	482.156	718.375	1545.31	1376.78	1316.36	1128.8	1227.31	1055.72	1500.52
	IL-23	826.859	772.656	592.656	1051.86	1000.47	1939.28	514.5	690.406	1340.72	1269.77	1375.25	1360.52	1258.17	989.375	1480.91
	IL-7	664.953	484.062	506.734	1128.96	974.281	2099.88	418.062	611.781	1658.25	688.234	822.938	1391.64	738.828	821.719	863.25
	IL-10	1666.86	912.656	810.188	1490.89	1142.09	2643.03	791.969	1102.53	1594.09	1903.25	2137.34	2284.83	1621.05	1714.34	1974.09
	IL-12	1657.09	1184.78	1312.69	1615.82	1726.94	3668.91	1087.22	1151	2741.06	1975.66	1697.55	1852.5	1555.72	2558.75	1825.69
	GM-CSF	747.953	869.531	535.609	922.339	1081.72	1773.22	709.906	752.906	1602.16	1535.06	1598.59	1413.48	1378.83	1049.86	1588.77
	IFN-γ	1351.16	822.484	897.625	1530.39	1423.19	2256.03	785.406	1070.03	1558.84	1093.45	1704.84	1258.59	1348.61	1389.75	1098.44
	IL-13	987.656	700.094	678.953	1299.7	1538.59	2286.75	947.781	889.875	1851.69	1379	1369.42	1517.03	1238.84	1207.52	1523.36
SASP	Chemerin	1746.91	902.891	1090	1460.86	1592.22	2317.16	815.562	1002.84	1922	2217.83	2372.08	4482.31	2039.91	1672.77	2136.64
	Complement C5	1018.8	800.969	611.328	1866.89	1594.25	1875.56	858.062	1063.25	1786.25	1869.59	1760.2	2264.23	1434.91	1197.02	1717.84
	DPPIV/CD26	1444.78	1323.66	927.344	1719.48	1409.59	2438.53	1008.44	1501.62	1744.16	1977.55	1994.69	2068.12	1745.84	1870.84	1917.56
	GDF-15	1394.55	941.781	870.094	2106.8	1550.59	2819.19	1101.41	901.156	1910.22	1717.98	1759.05	1518.89	1477.88	1410.19	1656.77
	Serpin E1	1532.5	1143.5	1078.08	1278.89	1349.5	2916.03	675.438	697.25	1836.72	1514.94	1580.11	4465.17	1328.5	1700.16	1902.77
