# Supplementary material for: Senescent Schwann cells induced by aging and chronic denervation impair axonal regeneration following peripheral nerve injury
Source: EMBO Mol Med. 2023 Oct 20;15(12):e17907. doi: 10.15252/emmm.202317907 (PMC10701627; doi:10.15252/emmm.202317907)
Supplement: Supplementary file 13 — Source Data for Figure 3 [file EMMM-15-e17907-s005.zip]

Archive with 19 entries (14 files):
- SourceData_Fig_3/
- SourceData_Fig_3/SourceData_Figure_3_GraphData.xlsx
- SourceData_Fig_3/Fig_3_Source_Data_images/
- SourceData_Fig_3/Fig_3_Source_Data_images/3A/
- SourceData_Fig_3/Fig_3_Source_Data_images/3A/rSC.tif
- SourceData_Fig_3/Fig_3_Source_Data_images/3A/rSC_all.tif
- SourceData_Fig_3/Fig_3_Source_Data_images/3A/siSC.tif
- SourceData_Fig_3/Fig_3_Source_Data_images/3A/siSC_all.tif
- SourceData_Fig_3/Fig_3_Source_Data_images/3C/
- SourceData_Fig_3/Fig_3_Source_Data_images/3C/MIX.tif
- SourceData_Fig_3/Fig_3_Source_Data_images/3C/rSC.tif
- SourceData_Fig_3/Fig_3_Source_Data_images/3C/r_SC.tif
- SourceData_Fig_3/Fig_3_Source_Data_images/3C/siSC.tif
- SourceData_Fig_3/Fig_3_Source_Data_images/3C/si_SC.tif
- SourceData_Fig_3/Fig_3_Source_Data_images/3C/UC.tif
- SourceData_Fig_3/Fig_3_Source_Data_images/3G/
- SourceData_Fig_3/Fig_3_Source_Data_images/3G/20220829_control_DRG_aumentos_2.lif_-_Series009_(RGB).tif
- SourceData_Fig_3/Fig_3_Source_Data_images/3G/20220829_rcm_DRG_aumentos.lif_-_Series009_(RGB).tif
- SourceData_Fig_3/Fig_3_Source_Data_images/3G/20220829_Scm_DRG_aumentos_2.lif_-_Series002_(RGB).tif
