# Supplementary material for: Senescent Schwann cells induced by aging and chronic denervation impair axonal regeneration following peripheral nerve injury
Source: EMBO Mol Med. 2023 Oct 20;15(12):e17907. doi: 10.15252/emmm.202317907 (PMC10701627; doi:10.15252/emmm.202317907)
Supplement: Supplementary file 13 — Source Data for Figure 3 [file EMMM-15-e17907-s005.zip › SourceData_Fig_3/SourceData_Figure_3_GraphData.xlsx]

## Sheet: figure 3
3B
rSC	siSC
105.564	97.7017
115.332	94.018
117.34	94.7987
3E
rSC	siSC
9.84037	4.25754
8.21659	4.44998
8.78135	3.45549
8.72728	4.44521
3F
control	rSC	siSC	Mix rSC/siSC
10.0542	14.915	7	7.985
11.826	15.09	6.741	9.023
9.514	16.015	8.005	8.23
3H
cCM	rCM	sCM
147.391	226.765	115.806
105.668	200.66	94.0068
140.903	197.636	99.2928
125.99	157.469	82.8874
89.3538	245.897	88.7436
	203.07
