# Supplementary material for: Senescent Schwann cells induced by aging and chronic denervation impair axonal regeneration following peripheral nerve injury
Source: EMBO Mol Med. 2023 Oct 20;15(12):e17907. doi: 10.15252/emmm.202317907 (PMC10701627; doi:10.15252/emmm.202317907)
Supplement: Supplementary file 14 — Source Data for Figure 4 [file EMMM-15-e17907-s014.zip]

Archive with 257 entries (243 files):
- SourceData_Fig_4/
- SourceData_Fig_4/SourceData_Figure_4J_wb.pdf
- SourceData_Fig_4/SourceData_Figure_4K_wb.pdf
- SourceData_Fig_4/SourceData_Figure_4_GraphData.xlsx
- SourceData_Fig_4/Fig_4_SourceData_images/
- SourceData_Fig_4/Fig_4_SourceData_images/3B/
- SourceData_Fig_4/Fig_4_SourceData_images/3B/BGAL_ADULT_42_ABT_ALL.tif
- SourceData_Fig_4/Fig_4_SourceData_images/3B/BGAL_ADULT_42_ABT_MAG.tif
- SourceData_Fig_4/Fig_4_SourceData_images/3B/BGAL_ADULT_42_ALL.tif
- SourceData_Fig_4/Fig_4_SourceData_images/3B/BGAL_ADULT_42_MAG.tif
- SourceData_Fig_4/Fig_4_SourceData_images/3B/BGAL_AGED_12_ABT_ALL.tif
- SourceData_Fig_4/Fig_4_SourceData_images/3B/BGAL_AGED_12_ABT_MAG.tif
- SourceData_Fig_4/Fig_4_SourceData_images/3B/BGAL_AGED_12_VEH_ALL.tif
- SourceData_Fig_4/Fig_4_SourceData_images/3B/BGAL_AGED_12_VEH_MAG.tif
- SourceData_Fig_4/Fig_4_SourceData_images/3D/
- SourceData_Fig_4/Fig_4_SourceData_images/3D/Adult_42_ABT_all.tif
- SourceData_Fig_4/Fig_4_SourceData_images/3D/Adult_42_ABT_red.tif
- SourceData_Fig_4/Fig_4_SourceData_images/3D/Adult_42_veh_all.tif
- SourceData_Fig_4/Fig_4_SourceData_images/3D/Adult_42_veh_red.tif
- SourceData_Fig_4/Fig_4_SourceData_images/3D/Aged_12_ABT_all.tif
- SourceData_Fig_4/Fig_4_SourceData_images/3D/Aged_12_ABT_red.tif
- SourceData_Fig_4/Fig_4_SourceData_images/3D/Aged_12_veh_all.tif
- SourceData_Fig_4/Fig_4_SourceData_images/3D/Aged_12_veh_red.tif
- SourceData_Fig_4/Fig_4_SourceData_images/3F/
- SourceData_Fig_4/Fig_4_SourceData_images/3F/P16_ADULT_42_ABT_ALL.tif
- SourceData_Fig_4/Fig_4_SourceData_images/3F/P16_ADULT_42_ABT_GREEN.tif
- SourceData_Fig_4/Fig_4_SourceData_images/3F/P16_ADULT_42_VEH_ALL.tif
- SourceData_Fig_4/Fig_4_SourceData_images/3F/P16_ADULT_42_VEH_GREEN.tif
- SourceData_Fig_4/Fig_4_SourceData_images/3F/P16_AGED_12_ABT_ALL.tif
- SourceData_Fig_4/Fig_4_SourceData_images/3F/P16_AGED_12_ABT_GREEN.tif
- SourceData_Fig_4/Fig_4_SourceData_images/3F/P16_AGED_12_VEH_ALL.tif
- SourceData_Fig_4/Fig_4_SourceData_images/3F/P16_AGED_12_VEH_GREEN.tif
- SourceData_Fig_4/Fig_4_SourceData_images/3H/
- SourceData_Fig_4/Fig_4_SourceData_images/3H/ABT_3_adult_42_dpi_no_reconex_cjun_19.lif_Series003/
- SourceData_Fig_4/Fig_4_SourceData_images/3H/ABT_3_adult_42_dpi_no_reconex_cjun_19.lif_Series003/ABT_3_adult_42_dpi_no_reconex_cjun_19.lif_Series003_z00_ch00.tif
- SourceData_Fig_4/Fig_4_SourceData_images/3H/ABT_3_adult_42_dpi_no_reconex_cjun_19.lif_Series003/ABT_3_adult_42_dpi_no_reconex_cjun_19.lif_Series003_z00_ch01.tif
- SourceData_Fig_4/Fig_4_SourceData_images/3H/ABT_3_adult_42_dpi_no_reconex_cjun_19.lif_Series003/ABT_3_adult_42_dpi_no_reconex_cjun_19.lif_Series003_z00_ch02.tif
- SourceData_Fig_4/Fig_4_SourceData_images/3H/ABT_3_adult_42_dpi_no_reconex_cjun_19.lif_Series003/ABT_3_adult_42_dpi_no_reconex_cjun_19.lif_Series003_z00_ch03.tif
- SourceData_Fig_4/Fig_4_SourceData_images/3H/ABT_3_adult_42_dpi_no_reconex_cjun_19.lif_Series003/ABT_3_adult_42_dpi_no_reconex_cjun_19.lif_Series003_z01_ch00.tif
- SourceData_Fig_4/Fig_4_SourceData_images/3H/ABT_3_adult_42_dpi_no_reconex_cjun_19.lif_Series003/ABT_3_adult_42_dpi_no_reconex_cjun_19.lif_Series003_z01_ch01.tif
- SourceData_Fig_4/Fig_4_SourceData_images/3H/ABT_3_adult_42_dpi_no_reconex_cjun_19.lif_Series003/ABT_3_adult_42_dpi_no_reconex_cjun_19.lif_Series003_z01_ch02.tif
- SourceData_Fig_4/Fig_4_SourceData_images/3H/ABT_3_adult_42_dpi_no_reconex_cjun_19.lif_Series003/ABT_3_adult_42_dpi_no_reconex_cjun_19.lif_Series003_z01_ch03.tif
- SourceData_Fig_4/Fig_4_SourceData_images/3H/ABT_3_adult_42_dpi_no_reconex_cjun_19.lif_Series003/ABT_3_adult_42_dpi_no_reconex_cjun_19.lif_Series003_z02_ch00.tif
- SourceData_Fig_4/Fig_4_SourceData_images/3H/ABT_3_adult_42_dpi_no_reconex_cjun_19.lif_Series003/ABT_3_adult_42_dpi_no_reconex_cjun_19.lif_Series003_z02_ch01.tif
- SourceData_Fig_4/Fig_4_SourceData_images/3H/ABT_3_adult_42_dpi_no_reconex_cjun_19.lif_Series003/ABT_3_adult_42_dpi_no_reconex_cjun_19.lif_Series003_z02_ch02.tif
- SourceData_Fig_4/Fig_4_SourceData_images/3H/ABT_3_adult_42_dpi_no_reconex_cjun_19.lif_Series003/ABT_3_adult_42_dpi_no_reconex_cjun_19.lif_Series003_z02_ch03.tif
- SourceData_Fig_4/Fig_4_SourceData_images/3H/ABT_3_adult_42_dpi_no_reconex_cjun_19.lif_Series003/ABT_3_adult_42_dpi_no_reconex_cjun_19.lif_Series003_z03_ch00.tif
- SourceData_Fig_4/Fig_4_SourceData_images/3H/ABT_3_adult_42_dpi_no_reconex_cjun_19.lif_Series003/ABT_3_adult_42_dpi_no_reconex_cjun_19.lif_Series003_z03_ch01.tif
- SourceData_Fig_4/Fig_4_SourceData_images/3H/ABT_3_adult_42_dpi_no_reconex_cjun_19.lif_Series003/ABT_3_adult_42_dpi_no_reconex_cjun_19.lif_Series003_z03_ch02.tif
- SourceData_Fig_4/Fig_4_SourceData_images/3H/ABT_3_adult_42_dpi_no_reconex_cjun_19.lif_Series003/ABT_3_adult_42_dpi_no_reconex_cjun_19.lif_Series003_z03_ch03.tif
- SourceData_Fig_4/Fig_4_SourceData_images/3H/ABT_3_adult_42_dpi_no_reconex_cjun_19.lif_Series003/ABT_3_adult_42_dpi_no_reconex_cjun_19.lif_Series003_z04_ch00.tif
- SourceData_Fig_4/Fig_4_SourceData_images/3H/ABT_3_adult_42_dpi_no_reconex_cjun_19.lif_Series003/ABT_3_adult_42_dpi_no_reconex_cjun_19.lif_Series003_z04_ch01.tif
- SourceData_Fig_4/Fig_4_SourceData_images/3H/ABT_3_adult_42_dpi_no_reconex_cjun_19.lif_Series003/ABT_3_adult_42_dpi_no_reconex_cjun_19.lif_Series003_z04_ch02.tif
- SourceData_Fig_4/Fig_4_SourceData_images/3H/ABT_3_adult_42_dpi_no_reconex_cjun_19.lif_Series003/ABT_3_adult_42_dpi_no_reconex_cjun_19.lif_Series003_z04_ch03.tif
- SourceData_Fig_4/Fig_4_SourceData_images/3H/ABT_3_adult_42_dpi_no_reconex_cjun_19.lif_Series003/ABT_3_adult_42_dpi_no_reconex_cjun_19.lif_Series003_z05_ch00.tif
- SourceData_Fig_4/Fig_4_SourceData_images/3H/ABT_3_adult_42_dpi_no_reconex_cjun_19.lif_Series003/ABT_3_adult_42_dpi_no_reconex_cjun_19.lif_Series003_z05_ch01.tif
- SourceData_Fig_4/Fig_4_SourceData_images/3H/ABT_3_adult_42_dpi_no_reconex_cjun_19.lif_Series003/ABT_3_adult_42_dpi_no_reconex_cjun_19.lif_Series003_z05_ch02.tif
- SourceData_Fig_4/Fig_4_SourceData_images/3H/ABT_3_adult_42_dpi_no_reconex_cjun_19.lif_Series003/ABT_3_adult_42_dpi_no_reconex_cjun_19.lif_Series003_z05_ch03.tif
- SourceData_Fig_4/Fig_4_SourceData_images/3H/ABT_3_adult_42_dpi_no_reconex_cjun_19.lif_Series003/ABT_3_adult_42_dpi_no_reconex_cjun_19.lif_Series003_z06_ch00.tif
- SourceData_Fig_4/Fig_4_SourceData_images/3H/ABT_3_adult_42_dpi_no_reconex_cjun_19.lif_Series003/ABT_3_adult_42_dpi_no_reconex_cjun_19.lif_Series003_z06_ch01.tif
- SourceData_Fig_4/Fig_4_SourceData_images/3H/ABT_3_adult_42_dpi_no_reconex_cjun_19.lif_Series003/ABT_3_adult_42_dpi_no_reconex_cjun_19.lif_Series003_z06_ch02.tif
- SourceData_Fig_4/Fig_4_SourceData_images/3H/ABT_3_adult_42_dpi_no_reconex_cjun_19.lif_Series003/ABT_3_adult_42_dpi_no_reconex_cjun_19.lif_Series003_z06_ch03.tif
- SourceData_Fig_4/Fig_4_SourceData_images/3H/ABT_3_adult_42_dpi_no_reconex_cjun_19.lif_Series003/ABT_3_adult_42_dpi_no_reconex_cjun_19.lif_Series003_z07_ch00.tif
- SourceData_Fig_4/Fig_4_SourceData_images/3H/ABT_3_adult_42_dpi_no_reconex_cjun_19.lif_Series003/ABT_3_adult_42_dpi_no_reconex_cjun_19.lif_Series003_z07_ch01.tif
- SourceData_Fig_4/Fig_4_SourceData_images/3H/ABT_3_adult_42_dpi_no_reconex_cjun_19.lif_Series003/ABT_3_adult_42_dpi_no_reconex_cjun_19.lif_Series003_z07_ch02.tif
- SourceData_Fig_4/Fig_4_SourceData_images/3H/ABT_3_adult_42_dpi_no_reconex_cjun_19.lif_Series003/ABT_3_adult_42_dpi_no_reconex_cjun_19.lif_Series003_z07_ch03.tif
- SourceData_Fig_4/Fig_4_SourceData_images/3H/ABT_3_adult_42_dpi_no_reconex_cjun_19.lif_Series003/ABT_3_adult_42_dpi_no_reconex_cjun_19.lif_Series003_z08_ch00.tif
- SourceData_Fig_4/Fig_4_SourceData_images/3H/ABT_3_adult_42_dpi_no_reconex_cjun_19.lif_Series003/ABT_3_adult_42_dpi_no_reconex_cjun_19.lif_Series003_z08_ch01.tif
- SourceData_Fig_4/Fig_4_SourceData_images/3H/ABT_3_adult_42_dpi_no_reconex_cjun_19.lif_Series003/ABT_3_adult_42_dpi_no_reconex_cjun_19.lif_Series003_z08_ch02.tif
- SourceData_Fig_4/Fig_4_SourceData_images/3H/ABT_3_adult_42_dpi_no_reconex_cjun_19.lif_Series003/ABT_3_adult_42_dpi_no_reconex_cjun_19.lif_Series003_z08_ch03.tif
- SourceData_Fig_4/Fig_4_SourceData_images/3H/ABT_3_adult_42_dpi_no_reconex_cjun_19.lif_Series003/ABT_3_adult_42_dpi_no_reconex_cjun_19.lif_Series003_z09_ch00.tif
- SourceData_Fig_4/Fig_4_SourceData_images/3H/ABT_3_adult_42_dpi_no_reconex_cjun_19.lif_Series003/ABT_3_adult_42_dpi_no_reconex_cjun_19.lif_Series003_z09_ch01.tif
- SourceData_Fig_4/Fig_4_SourceData_images/3H/ABT_3_adult_42_dpi_no_reconex_cjun_19.lif_Series003/ABT_3_adult_42_dpi_no_reconex_cjun_19.lif_Series003_z09_ch02.tif
- SourceData_Fig_4/Fig_4_SourceData_images/3H/ABT_3_adult_42_dpi_no_reconex_cjun_19.lif_Series003/ABT_3_adult_42_dpi_no_reconex_cjun_19.lif_Series003_z09_ch03.tif
- SourceData_Fig_4/Fig_4_SourceData_images/3H/ABT_3_adult_42_dpi_no_reconex_cjun_19.lif_Series003/ABT_3_adult_42_dpi_no_reconex_cjun_19.lif_Series003_z10_ch00.tif
- SourceData_Fig_4/Fig_4_SourceData_images/3H/ABT_3_adult_42_dpi_no_reconex_cjun_19.lif_Series003/ABT_3_adult_42_dpi_no_reconex_cjun_19.lif_Series003_z10_ch01.tif
- SourceData_Fig_4/Fig_4_SourceData_images/3H/ABT_3_adult_42_dpi_no_reconex_cjun_19.lif_Series003/ABT_3_adult_42_dpi_no_reconex_cjun_19.lif_Series003_z10_ch02.tif
- SourceData_Fig_4/Fig_4_SourceData_images/3H/ABT_3_adult_42_dpi_no_reconex_cjun_19.lif_Series003/ABT_3_adult_42_dpi_no_reconex_cjun_19.lif_Series003_z10_ch03.tif
- SourceData_Fig_4/Fig_4_SourceData_images/3H/ABT_3_adult_42_dpi_no_reconex_cjun_19.lif_Series003/MetaData/
- SourceData_Fig_4/Fig_4_SourceData_images/3H/ABT_3_adult_42_dpi_no_reconex_cjun_19.lif_Series003/MetaData/ABT_3_adult_42_dpi_no_reconex_cjun_19.lif_Series003.xml
- SourceData_Fig_4/Fig_4_SourceData_images/3H/ABT_3_adult_42_dpi_no_reconex_cjun_19.lif_Series003/MetaData/ABT_3_adult_42_dpi_no_reconex_cjun_19.lif_Series003ch0LUT.png
- SourceData_Fig_4/Fig_4_SourceData_images/3H/ABT_3_adult_42_dpi_no_reconex_cjun_19.lif_Series003/MetaData/ABT_3_adult_42_dpi_no_reconex_cjun_19.lif_Series003ch1LUT.png
- SourceData_Fig_4/Fig_4_SourceData_images/3H/ABT_3_adult_42_dpi_no_reconex_cjun_19.lif_Series003/MetaData/ABT_3_adult_42_dpi_no_reconex_cjun_19.lif_Series003ch2LUT.png
- SourceData_Fig_4/Fig_4_SourceData_images/3H/ABT_3_adult_42_dpi_no_reconex_cjun_19.lif_Series003/MetaData/ABT_3_adult_42_dpi_no_reconex_cjun_19.lif_Series003ch3LUT.png
- SourceData_Fig_4/Fig_4_SourceData_images/3H/ABT_3_adult_42_dpi_no_reconex_cjun_19.lif_Series003/MetaData/ABT_3_adult_42_dpi_no_reconex_cjun_19.lif_Series003_Properties.xml
- SourceData_Fig_4/Fig_4_SourceData_images/3H/ABT_3_adult_42_dpi_no_reconex_cjun_19.lif_Series003/MetaData/LASAF_CIP_HWS3.xsl
- SourceData_Fig_4/Fig_4_SourceData_images/3H/ABT_3_adult_42_dpi_no_reconex_cjun_19.lif_Series003/MetaData/LeicaLogo.jpg
- SourceData_Fig_4/Fig_4_SourceData_images/3H/ABT_II_aged_12_dpi_no_reconex_cjun_19.lif_Series001/
- SourceData_Fig_4/Fig_4_SourceData_images/3H/ABT_II_aged_12_dpi_no_reconex_cjun_19.lif_Series001/ABT_II_aged_12_dpi_no_reconex_cjun_19.lif_Series001_z00_ch00.tif
- SourceData_Fig_4/Fig_4_SourceData_images/3H/ABT_II_aged_12_dpi_no_reconex_cjun_19.lif_Series001/ABT_II_aged_12_dpi_no_reconex_cjun_19.lif_Series001_z00_ch01.tif
- SourceData_Fig_4/Fig_4_SourceData_images/3H/ABT_II_aged_12_dpi_no_reconex_cjun_19.lif_Series001/ABT_II_aged_12_dpi_no_reconex_cjun_19.lif_Series001_z00_ch02.tif
- SourceData_Fig_4/Fig_4_SourceData_images/3H/ABT_II_aged_12_dpi_no_reconex_cjun_19.lif_Series001/ABT_II_aged_12_dpi_no_reconex_cjun_19.lif_Series001_z00_ch03.tif
- SourceData_Fig_4/Fig_4_SourceData_images/3H/ABT_II_aged_12_dpi_no_reconex_cjun_19.lif_Series001/ABT_II_aged_12_dpi_no_reconex_cjun_19.lif_Series001_z01_ch00.tif
- SourceData_Fig_4/Fig_4_SourceData_images/3H/ABT_II_aged_12_dpi_no_reconex_cjun_19.lif_Series001/ABT_II_aged_12_dpi_no_reconex_cjun_19.lif_Series001_z01_ch01.tif
- SourceData_Fig_4/Fig_4_SourceData_images/3H/ABT_II_aged_12_dpi_no_reconex_cjun_19.lif_Series001/ABT_II_aged_12_dpi_no_reconex_cjun_19.lif_Series001_z01_ch02.tif
- SourceData_Fig_4/Fig_4_SourceData_images/3H/ABT_II_aged_12_dpi_no_reconex_cjun_19.lif_Series001/ABT_II_aged_12_dpi_no_reconex_cjun_19.lif_Series001_z01_ch03.tif
- SourceData_Fig_4/Fig_4_SourceData_images/3H/ABT_II_aged_12_dpi_no_reconex_cjun_19.lif_Series001/ABT_II_aged_12_dpi_no_reconex_cjun_19.lif_Series001_z02_ch00.tif
- SourceData_Fig_4/Fig_4_SourceData_images/3H/ABT_II_aged_12_dpi_no_reconex_cjun_19.lif_Series001/ABT_II_aged_12_dpi_no_reconex_cjun_19.lif_Series001_z02_ch01.tif
- SourceData_Fig_4/Fig_4_SourceData_images/3H/ABT_II_aged_12_dpi_no_reconex_cjun_19.lif_Series001/ABT_II_aged_12_dpi_no_reconex_cjun_19.lif_Series001_z02_ch02.tif
- SourceData_Fig_4/Fig_4_SourceData_images/3H/ABT_II_aged_12_dpi_no_reconex_cjun_19.lif_Series001/ABT_II_aged_12_dpi_no_reconex_cjun_19.lif_Series001_z02_ch03.tif
- SourceData_Fig_4/Fig_4_SourceData_images/3H/ABT_II_aged_12_dpi_no_reconex_cjun_19.lif_Series001/ABT_II_aged_12_dpi_no_reconex_cjun_19.lif_Series001_z03_ch00.tif
- SourceData_Fig_4/Fig_4_SourceData_images/3H/ABT_II_aged_12_dpi_no_reconex_cjun_19.lif_Series001/ABT_II_aged_12_dpi_no_reconex_cjun_19.lif_Series001_z03_ch01.tif
- SourceData_Fig_4/Fig_4_SourceData_images/3H/ABT_II_aged_12_dpi_no_reconex_cjun_19.lif_Series001/ABT_II_aged_12_dpi_no_reconex_cjun_19.lif_Series001_z03_ch02.tif
- SourceData_Fig_4/Fig_4_SourceData_images/3H/ABT_II_aged_12_dpi_no_reconex_cjun_19.lif_Series001/ABT_II_aged_12_dpi_no_reconex_cjun_19.lif_Series001_z03_ch03.tif
- SourceData_Fig_4/Fig_4_SourceData_images/3H/ABT_II_aged_12_dpi_no_reconex_cjun_19.lif_Series001/ABT_II_aged_12_dpi_no_reconex_cjun_19.lif_Series001_z04_ch00.tif
- SourceData_Fig_4/Fig_4_SourceData_images/3H/ABT_II_aged_12_dpi_no_reconex_cjun_19.lif_Series001/ABT_II_aged_12_dpi_no_reconex_cjun_19.lif_Series001_z04_ch01.tif
- SourceData_Fig_4/Fig_4_SourceData_images/3H/ABT_II_aged_12_dpi_no_reconex_cjun_19.lif_Series001/ABT_II_aged_12_dpi_no_reconex_cjun_19.lif_Series001_z04_ch02.tif
- SourceData_Fig_4/Fig_4_SourceData_images/3H/ABT_II_aged_12_dpi_no_reconex_cjun_19.lif_Series001/ABT_II_aged_12_dpi_no_reconex_cjun_19.lif_Series001_z04_ch03.tif
- SourceData_Fig_4/Fig_4_SourceData_images/3H/ABT_II_aged_12_dpi_no_reconex_cjun_19.lif_Series001/ABT_II_aged_12_dpi_no_reconex_cjun_19.lif_Series001_z05_ch00.tif
- SourceData_Fig_4/Fig_4_SourceData_images/3H/ABT_II_aged_12_dpi_no_reconex_cjun_19.lif_Series001/ABT_II_aged_12_dpi_no_reconex_cjun_19.lif_Series001_z05_ch01.tif
- SourceData_Fig_4/Fig_4_SourceData_images/3H/ABT_II_aged_12_dpi_no_reconex_cjun_19.lif_Series001/ABT_II_aged_12_dpi_no_reconex_cjun_19.lif_Series001_z05_ch02.tif
- SourceData_Fig_4/Fig_4_SourceData_images/3H/ABT_II_aged_12_dpi_no_reconex_cjun_19.lif_Series001/ABT_II_aged_12_dpi_no_reconex_cjun_19.lif_Series001_z05_ch03.tif
- SourceData_Fig_4/Fig_4_SourceData_images/3H/ABT_II_aged_12_dpi_no_reconex_cjun_19.lif_Series001/ABT_II_aged_12_dpi_no_reconex_cjun_19.lif_Series001_z06_ch00.tif
- SourceData_Fig_4/Fig_4_SourceData_images/3H/ABT_II_aged_12_dpi_no_reconex_cjun_19.lif_Series001/ABT_II_aged_12_dpi_no_reconex_cjun_19.lif_Series001_z06_ch01.tif
- SourceData_Fig_4/Fig_4_SourceData_images/3H/ABT_II_aged_12_dpi_no_reconex_cjun_19.lif_Series001/ABT_II_aged_12_dpi_no_reconex_cjun_19.lif_Series001_z06_ch02.tif
- SourceData_Fig_4/Fig_4_SourceData_images/3H/ABT_II_aged_12_dpi_no_reconex_cjun_19.lif_Series001/ABT_II_aged_12_dpi_no_reconex_cjun_19.lif_Series001_z06_ch03.tif
- SourceData_Fig_4/Fig_4_SourceData_images/3H/ABT_II_aged_12_dpi_no_reconex_cjun_19.lif_Series001/ABT_II_aged_12_dpi_no_reconex_cjun_19.lif_Series001_z07_ch00.tif
- SourceData_Fig_4/Fig_4_SourceData_images/3H/ABT_II_aged_12_dpi_no_reconex_cjun_19.lif_Series001/ABT_II_aged_12_dpi_no_reconex_cjun_19.lif_Series001_z07_ch01.tif
- SourceData_Fig_4/Fig_4_SourceData_images/3H/ABT_II_aged_12_dpi_no_reconex_cjun_19.lif_Series001/ABT_II_aged_12_dpi_no_reconex_cjun_19.lif_Series001_z07_ch02.tif
- SourceData_Fig_4/Fig_4_SourceData_images/3H/ABT_II_aged_12_dpi_no_reconex_cjun_19.lif_Series001/ABT_II_aged_12_dpi_no_reconex_cjun_19.lif_Series001_z07_ch03.tif
- SourceData_Fig_4/Fig_4_SourceData_images/3H/ABT_II_aged_12_dpi_no_reconex_cjun_19.lif_Series001/ABT_II_aged_12_dpi_no_reconex_cjun_19.lif_Series001_z08_ch00.tif
- SourceData_Fig_4/Fig_4_SourceData_images/3H/ABT_II_aged_12_dpi_no_reconex_cjun_19.lif_Series001/ABT_II_aged_12_dpi_no_reconex_cjun_19.lif_Series001_z08_ch01.tif
- SourceData_Fig_4/Fig_4_SourceData_images/3H/ABT_II_aged_12_dpi_no_reconex_cjun_19.lif_Series001/ABT_II_aged_12_dpi_no_reconex_cjun_19.lif_Series001_z08_ch02.tif
- SourceData_Fig_4/Fig_4_SourceData_images/3H/ABT_II_aged_12_dpi_no_reconex_cjun_19.lif_Series001/ABT_II_aged_12_dpi_no_reconex_cjun_19.lif_Series001_z08_ch03.tif
- SourceData_Fig_4/Fig_4_SourceData_images/3H/ABT_II_aged_12_dpi_no_reconex_cjun_19.lif_Series001/ABT_II_aged_12_dpi_no_reconex_cjun_19.lif_Series001_z09_ch00.tif
- SourceData_Fig_4/Fig_4_SourceData_images/3H/ABT_II_aged_12_dpi_no_reconex_cjun_19.lif_Series001/ABT_II_aged_12_dpi_no_reconex_cjun_19.lif_Series001_z09_ch01.tif
- SourceData_Fig_4/Fig_4_SourceData_images/3H/ABT_II_aged_12_dpi_no_reconex_cjun_19.lif_Series001/ABT_II_aged_12_dpi_no_reconex_cjun_19.lif_Series001_z09_ch02.tif
- SourceData_Fig_4/Fig_4_SourceData_images/3H/ABT_II_aged_12_dpi_no_reconex_cjun_19.lif_Series001/ABT_II_aged_12_dpi_no_reconex_cjun_19.lif_Series001_z09_ch03.tif
- SourceData_Fig_4/Fig_4_SourceData_images/3H/ABT_II_aged_12_dpi_no_reconex_cjun_19.lif_Series001/ABT_II_aged_12_dpi_no_reconex_cjun_19.lif_Series001_z10_ch00.tif
- SourceData_Fig_4/Fig_4_SourceData_images/3H/ABT_II_aged_12_dpi_no_reconex_cjun_19.lif_Series001/ABT_II_aged_12_dpi_no_reconex_cjun_19.lif_Series001_z10_ch01.tif
- SourceData_Fig_4/Fig_4_SourceData_images/3H/ABT_II_aged_12_dpi_no_reconex_cjun_19.lif_Series001/ABT_II_aged_12_dpi_no_reconex_cjun_19.lif_Series001_z10_ch02.tif
- SourceData_Fig_4/Fig_4_SourceData_images/3H/ABT_II_aged_12_dpi_no_reconex_cjun_19.lif_Series001/ABT_II_aged_12_dpi_no_reconex_cjun_19.lif_Series001_z10_ch03.tif
- SourceData_Fig_4/Fig_4_SourceData_images/3H/ABT_II_aged_12_dpi_no_reconex_cjun_19.lif_Series001/ABT_II_aged_12_dpi_no_reconex_cjun_19.lif_Series001_z11_ch00.tif
- SourceData_Fig_4/Fig_4_SourceData_images/3H/ABT_II_aged_12_dpi_no_reconex_cjun_19.lif_Series001/ABT_II_aged_12_dpi_no_reconex_cjun_19.lif_Series001_z11_ch01.tif
- SourceData_Fig_4/Fig_4_SourceData_images/3H/ABT_II_aged_12_dpi_no_reconex_cjun_19.lif_Series001/ABT_II_aged_12_dpi_no_reconex_cjun_19.lif_Series001_z11_ch02.tif
- SourceData_Fig_4/Fig_4_SourceData_images/3H/ABT_II_aged_12_dpi_no_reconex_cjun_19.lif_Series001/ABT_II_aged_12_dpi_no_reconex_cjun_19.lif_Series001_z11_ch03.tif
- SourceData_Fig_4/Fig_4_SourceData_images/3H/ABT_II_aged_12_dpi_no_reconex_cjun_19.lif_Series001/MetaData/
- SourceData_Fig_4/Fig_4_SourceData_images/3H/ABT_II_aged_12_dpi_no_reconex_cjun_19.lif_Series001/MetaData/ABT_II_aged_12_dpi_no_reconex_cjun_19.lif_Series001.xml
- SourceData_Fig_4/Fig_4_SourceData_images/3H/ABT_II_aged_12_dpi_no_reconex_cjun_19.lif_Series001/MetaData/ABT_II_aged_12_dpi_no_reconex_cjun_19.lif_Series001ch0LUT.png
- SourceData_Fig_4/Fig_4_SourceData_images/3H/ABT_II_aged_12_dpi_no_reconex_cjun_19.lif_Series001/MetaData/ABT_II_aged_12_dpi_no_reconex_cjun_19.lif_Series001ch1LUT.png
- SourceData_Fig_4/Fig_4_SourceData_images/3H/ABT_II_aged_12_dpi_no_reconex_cjun_19.lif_Series001/MetaData/ABT_II_aged_12_dpi_no_reconex_cjun_19.lif_Series001ch2LUT.png
- SourceData_Fig_4/Fig_4_SourceData_images/3H/ABT_II_aged_12_dpi_no_reconex_cjun_19.lif_Series001/MetaData/ABT_II_aged_12_dpi_no_reconex_cjun_19.lif_Series001ch3LUT.png
- SourceData_Fig_4/Fig_4_SourceData_images/3H/ABT_II_aged_12_dpi_no_reconex_cjun_19.lif_Series001/MetaData/ABT_II_aged_12_dpi_no_reconex_cjun_19.lif_Series001_Properties.xml
- SourceData_Fig_4/Fig_4_SourceData_images/3H/ABT_II_aged_12_dpi_no_reconex_cjun_19.lif_Series001/MetaData/LASAF_CIP_HWS3.xsl
- SourceData_Fig_4/Fig_4_SourceData_images/3H/ABT_II_aged_12_dpi_no_reconex_cjun_19.lif_Series001/MetaData/LeicaLogo.jpg
- SourceData_Fig_4/Fig_4_SourceData_images/3H/VEH_3_adult_42_dpi_no_reconex_cjun_19.lif_Series001/
- SourceData_Fig_4/Fig_4_SourceData_images/3H/VEH_3_adult_42_dpi_no_reconex_cjun_19.lif_Series001/VEH_3_adult_42_dpi_no_reconex_cjun_19.lif_Series001_z00_ch00.tif
- SourceData_Fig_4/Fig_4_SourceData_images/3H/VEH_3_adult_42_dpi_no_reconex_cjun_19.lif_Series001/VEH_3_adult_42_dpi_no_reconex_cjun_19.lif_Series001_z00_ch01.tif
- SourceData_Fig_4/Fig_4_SourceData_images/3H/VEH_3_adult_42_dpi_no_reconex_cjun_19.lif_Series001/VEH_3_adult_42_dpi_no_reconex_cjun_19.lif_Series001_z00_ch02.tif
- SourceData_Fig_4/Fig_4_SourceData_images/3H/VEH_3_adult_42_dpi_no_reconex_cjun_19.lif_Series001/VEH_3_adult_42_dpi_no_reconex_cjun_19.lif_Series001_z00_ch03.tif
- SourceData_Fig_4/Fig_4_SourceData_images/3H/VEH_3_adult_42_dpi_no_reconex_cjun_19.lif_Series001/VEH_3_adult_42_dpi_no_reconex_cjun_19.lif_Series001_z01_ch00.tif
- SourceData_Fig_4/Fig_4_SourceData_images/3H/VEH_3_adult_42_dpi_no_reconex_cjun_19.lif_Series001/VEH_3_adult_42_dpi_no_reconex_cjun_19.lif_Series001_z01_ch01.tif
- SourceData_Fig_4/Fig_4_SourceData_images/3H/VEH_3_adult_42_dpi_no_reconex_cjun_19.lif_Series001/VEH_3_adult_42_dpi_no_reconex_cjun_19.lif_Series001_z01_ch02.tif
- SourceData_Fig_4/Fig_4_SourceData_images/3H/VEH_3_adult_42_dpi_no_reconex_cjun_19.lif_Series001/VEH_3_adult_42_dpi_no_reconex_cjun_19.lif_Series001_z01_ch03.tif
- SourceData_Fig_4/Fig_4_SourceData_images/3H/VEH_3_adult_42_dpi_no_reconex_cjun_19.lif_Series001/VEH_3_adult_42_dpi_no_reconex_cjun_19.lif_Series001_z02_ch00.tif
- SourceData_Fig_4/Fig_4_SourceData_images/3H/VEH_3_adult_42_dpi_no_reconex_cjun_19.lif_Series001/VEH_3_adult_42_dpi_no_reconex_cjun_19.lif_Series001_z02_ch01.tif
- SourceData_Fig_4/Fig_4_SourceData_images/3H/VEH_3_adult_42_dpi_no_reconex_cjun_19.lif_Series001/VEH_3_adult_42_dpi_no_reconex_cjun_19.lif_Series001_z02_ch02.tif
- SourceData_Fig_4/Fig_4_SourceData_images/3H/VEH_3_adult_42_dpi_no_reconex_cjun_19.lif_Series001/VEH_3_adult_42_dpi_no_reconex_cjun_19.lif_Series001_z02_ch03.tif
- SourceData_Fig_4/Fig_4_SourceData_images/3H/VEH_3_adult_42_dpi_no_reconex_cjun_19.lif_Series001/VEH_3_adult_42_dpi_no_reconex_cjun_19.lif_Series001_z03_ch00.tif
- SourceData_Fig_4/Fig_4_SourceData_images/3H/VEH_3_adult_42_dpi_no_reconex_cjun_19.lif_Series001/VEH_3_adult_42_dpi_no_reconex_cjun_19.lif_Series001_z03_ch01.tif
- SourceData_Fig_4/Fig_4_SourceData_images/3H/VEH_3_adult_42_dpi_no_reconex_cjun_19.lif_Series001/VEH_3_adult_42_dpi_no_reconex_cjun_19.lif_Series001_z03_ch02.tif
- SourceData_Fig_4/Fig_4_SourceData_images/3H/VEH_3_adult_42_dpi_no_reconex_cjun_19.lif_Series001/VEH_3_adult_42_dpi_no_reconex_cjun_19.lif_Series001_z03_ch03.tif
- SourceData_Fig_4/Fig_4_SourceData_images/3H/VEH_3_adult_42_dpi_no_reconex_cjun_19.lif_Series001/VEH_3_adult_42_dpi_no_reconex_cjun_19.lif_Series001_z04_ch00.tif
- SourceData_Fig_4/Fig_4_SourceData_images/3H/VEH_3_adult_42_dpi_no_reconex_cjun_19.lif_Series001/VEH_3_adult_42_dpi_no_reconex_cjun_19.lif_Series001_z04_ch01.tif
- SourceData_Fig_4/Fig_4_SourceData_images/3H/VEH_3_adult_42_dpi_no_reconex_cjun_19.lif_Series001/VEH_3_adult_42_dpi_no_reconex_cjun_19.lif_Series001_z04_ch02.tif
- SourceData_Fig_4/Fig_4_SourceData_images/3H/VEH_3_adult_42_dpi_no_reconex_cjun_19.lif_Series001/VEH_3_adult_42_dpi_no_reconex_cjun_19.lif_Series001_z04_ch03.tif
- SourceData_Fig_4/Fig_4_SourceData_images/3H/VEH_3_adult_42_dpi_no_reconex_cjun_19.lif_Series001/VEH_3_adult_42_dpi_no_reconex_cjun_19.lif_Series001_z05_ch00.tif
- SourceData_Fig_4/Fig_4_SourceData_images/3H/VEH_3_adult_42_dpi_no_reconex_cjun_19.lif_Series001/VEH_3_adult_42_dpi_no_reconex_cjun_19.lif_Series001_z05_ch01.tif
- SourceData_Fig_4/Fig_4_SourceData_images/3H/VEH_3_adult_42_dpi_no_reconex_cjun_19.lif_Series001/VEH_3_adult_42_dpi_no_reconex_cjun_19.lif_Series001_z05_ch02.tif
- SourceData_Fig_4/Fig_4_SourceData_images/3H/VEH_3_adult_42_dpi_no_reconex_cjun_19.lif_Series001/VEH_3_adult_42_dpi_no_reconex_cjun_19.lif_Series001_z05_ch03.tif
- SourceData_Fig_4/Fig_4_SourceData_images/3H/VEH_3_adult_42_dpi_no_reconex_cjun_19.lif_Series001/VEH_3_adult_42_dpi_no_reconex_cjun_19.lif_Series001_z06_ch00.tif
- SourceData_Fig_4/Fig_4_SourceData_images/3H/VEH_3_adult_42_dpi_no_reconex_cjun_19.lif_Series001/VEH_3_adult_42_dpi_no_reconex_cjun_19.lif_Series001_z06_ch01.tif
- SourceData_Fig_4/Fig_4_SourceData_images/3H/VEH_3_adult_42_dpi_no_reconex_cjun_19.lif_Series001/VEH_3_adult_42_dpi_no_reconex_cjun_19.lif_Series001_z06_ch02.tif
- SourceData_Fig_4/Fig_4_SourceData_images/3H/VEH_3_adult_42_dpi_no_reconex_cjun_19.lif_Series001/VEH_3_adult_42_dpi_no_reconex_cjun_19.lif_Series001_z06_ch03.tif
- SourceData_Fig_4/Fig_4_SourceData_images/3H/VEH_3_adult_42_dpi_no_reconex_cjun_19.lif_Series001/VEH_3_adult_42_dpi_no_reconex_cjun_19.lif_Series001_z07_ch00.tif
- SourceData_Fig_4/Fig_4_SourceData_images/3H/VEH_3_adult_42_dpi_no_reconex_cjun_19.lif_Series001/VEH_3_adult_42_dpi_no_reconex_cjun_19.lif_Series001_z07_ch01.tif
- SourceData_Fig_4/Fig_4_SourceData_images/3H/VEH_3_adult_42_dpi_no_reconex_cjun_19.lif_Series001/VEH_3_adult_42_dpi_no_reconex_cjun_19.lif_Series001_z07_ch02.tif
- SourceData_Fig_4/Fig_4_SourceData_images/3H/VEH_3_adult_42_dpi_no_reconex_cjun_19.lif_Series001/VEH_3_adult_42_dpi_no_reconex_cjun_19.lif_Series001_z07_ch03.tif
- SourceData_Fig_4/Fig_4_SourceData_images/3H/VEH_3_adult_42_dpi_no_reconex_cjun_19.lif_Series001/VEH_3_adult_42_dpi_no_reconex_cjun_19.lif_Series001_z08_ch00.tif
- SourceData_Fig_4/Fig_4_SourceData_images/3H/VEH_3_adult_42_dpi_no_reconex_cjun_19.lif_Series001/VEH_3_adult_42_dpi_no_reconex_cjun_19.lif_Series001_z08_ch01.tif
- SourceData_Fig_4/Fig_4_SourceData_images/3H/VEH_3_adult_42_dpi_no_reconex_cjun_19.lif_Series001/VEH_3_adult_42_dpi_no_reconex_cjun_19.lif_Series001_z08_ch02.tif
- SourceData_Fig_4/Fig_4_SourceData_images/3H/VEH_3_adult_42_dpi_no_reconex_cjun_19.lif_Series001/VEH_3_adult_42_dpi_no_reconex_cjun_19.lif_Series001_z08_ch03.tif
- SourceData_Fig_4/Fig_4_SourceData_images/3H/VEH_3_adult_42_dpi_no_reconex_cjun_19.lif_Series001/VEH_3_adult_42_dpi_no_reconex_cjun_19.lif_Series001_z09_ch00.tif
- SourceData_Fig_4/Fig_4_SourceData_images/3H/VEH_3_adult_42_dpi_no_reconex_cjun_19.lif_Series001/VEH_3_adult_42_dpi_no_reconex_cjun_19.lif_Series001_z09_ch01.tif
- SourceData_Fig_4/Fig_4_SourceData_images/3H/VEH_3_adult_42_dpi_no_reconex_cjun_19.lif_Series001/VEH_3_adult_42_dpi_no_reconex_cjun_19.lif_Series001_z09_ch02.tif
- SourceData_Fig_4/Fig_4_SourceData_images/3H/VEH_3_adult_42_dpi_no_reconex_cjun_19.lif_Series001/VEH_3_adult_42_dpi_no_reconex_cjun_19.lif_Series001_z09_ch03.tif
- SourceData_Fig_4/Fig_4_SourceData_images/3H/VEH_3_adult_42_dpi_no_reconex_cjun_19.lif_Series001/VEH_3_adult_42_dpi_no_reconex_cjun_19.lif_Series001_z10_ch00.tif
- SourceData_Fig_4/Fig_4_SourceData_images/3H/VEH_3_adult_42_dpi_no_reconex_cjun_19.lif_Series001/VEH_3_adult_42_dpi_no_reconex_cjun_19.lif_Series001_z10_ch01.tif
- SourceData_Fig_4/Fig_4_SourceData_images/3H/VEH_3_adult_42_dpi_no_reconex_cjun_19.lif_Series001/VEH_3_adult_42_dpi_no_reconex_cjun_19.lif_Series001_z10_ch02.tif
- SourceData_Fig_4/Fig_4_SourceData_images/3H/VEH_3_adult_42_dpi_no_reconex_cjun_19.lif_Series001/VEH_3_adult_42_dpi_no_reconex_cjun_19.lif_Series001_z10_ch03.tif
- SourceData_Fig_4/Fig_4_SourceData_images/3H/VEH_3_adult_42_dpi_no_reconex_cjun_19.lif_Series001/MetaData/
- SourceData_Fig_4/Fig_4_SourceData_images/3H/VEH_3_adult_42_dpi_no_reconex_cjun_19.lif_Series001/MetaData/LASAF_CIP_HWS3.xsl
- SourceData_Fig_4/Fig_4_SourceData_images/3H/VEH_3_adult_42_dpi_no_reconex_cjun_19.lif_Series001/MetaData/LeicaLogo.jpg
- SourceData_Fig_4/Fig_4_SourceData_images/3H/VEH_3_adult_42_dpi_no_reconex_cjun_19.lif_Series001/MetaData/VEH_3_adult_42_dpi_no_reconex_cjun_19.lif_Series001.xml
- SourceData_Fig_4/Fig_4_SourceData_images/3H/VEH_3_adult_42_dpi_no_reconex_cjun_19.lif_Series001/MetaData/VEH_3_adult_42_dpi_no_reconex_cjun_19.lif_Series001ch0LUT.png
- SourceData_Fig_4/Fig_4_SourceData_images/3H/VEH_3_adult_42_dpi_no_reconex_cjun_19.lif_Series001/MetaData/VEH_3_adult_42_dpi_no_reconex_cjun_19.lif_Series001ch1LUT.png
- SourceData_Fig_4/Fig_4_SourceData_images/3H/VEH_3_adult_42_dpi_no_reconex_cjun_19.lif_Series001/MetaData/VEH_3_adult_42_dpi_no_reconex_cjun_19.lif_Series001ch2LUT.png
- SourceData_Fig_4/Fig_4_SourceData_images/3H/VEH_3_adult_42_dpi_no_reconex_cjun_19.lif_Series001/MetaData/VEH_3_adult_42_dpi_no_reconex_cjun_19.lif_Series001ch3LUT.png
- SourceData_Fig_4/Fig_4_SourceData_images/3H/VEH_3_adult_42_dpi_no_reconex_cjun_19.lif_Series001/MetaData/VEH_3_adult_42_dpi_no_reconex_cjun_19.lif_Series001_Properties.xml
- SourceData_Fig_4/Fig_4_SourceData_images/3H/VEH_III_aged_12_dpi_no_reconex_cjun_19.lif_Series001/
- SourceData_Fig_4/Fig_4_SourceData_images/3H/VEH_III_aged_12_dpi_no_reconex_cjun_19.lif_Series001/VEH_III_aged_12_dpi_no_reconex_cjun_19.lif_Series001_z00_ch00.tif
- SourceData_Fig_4/Fig_4_SourceData_images/3H/VEH_III_aged_12_dpi_no_reconex_cjun_19.lif_Series001/VEH_III_aged_12_dpi_no_reconex_cjun_19.lif_Series001_z00_ch01.tif
- SourceData_Fig_4/Fig_4_SourceData_images/3H/VEH_III_aged_12_dpi_no_reconex_cjun_19.lif_Series001/VEH_III_aged_12_dpi_no_reconex_cjun_19.lif_Series001_z00_ch02.tif
- SourceData_Fig_4/Fig_4_SourceData_images/3H/VEH_III_aged_12_dpi_no_reconex_cjun_19.lif_Series001/VEH_III_aged_12_dpi_no_reconex_cjun_19.lif_Series001_z00_ch03.tif
- SourceData_Fig_4/Fig_4_SourceData_images/3H/VEH_III_aged_12_dpi_no_reconex_cjun_19.lif_Series001/VEH_III_aged_12_dpi_no_reconex_cjun_19.lif_Series001_z01_ch00.tif
- SourceData_Fig_4/Fig_4_SourceData_images/3H/VEH_III_aged_12_dpi_no_reconex_cjun_19.lif_Series001/VEH_III_aged_12_dpi_no_reconex_cjun_19.lif_Series001_z01_ch01.tif
- SourceData_Fig_4/Fig_4_SourceData_images/3H/VEH_III_aged_12_dpi_no_reconex_cjun_19.lif_Series001/VEH_III_aged_12_dpi_no_reconex_cjun_19.lif_Series001_z01_ch02.tif
- SourceData_Fig_4/Fig_4_SourceData_images/3H/VEH_III_aged_12_dpi_no_reconex_cjun_19.lif_Series001/VEH_III_aged_12_dpi_no_reconex_cjun_19.lif_Series001_z01_ch03.tif
- SourceData_Fig_4/Fig_4_SourceData_images/3H/VEH_III_aged_12_dpi_no_reconex_cjun_19.lif_Series001/VEH_III_aged_12_dpi_no_reconex_cjun_19.lif_Series001_z02_ch00.tif
- SourceData_Fig_4/Fig_4_SourceData_images/3H/VEH_III_aged_12_dpi_no_reconex_cjun_19.lif_Series001/VEH_III_aged_12_dpi_no_reconex_cjun_19.lif_Series001_z02_ch01.tif
- SourceData_Fig_4/Fig_4_SourceData_images/3H/VEH_III_aged_12_dpi_no_reconex_cjun_19.lif_Series001/VEH_III_aged_12_dpi_no_reconex_cjun_19.lif_Series001_z02_ch02.tif
- SourceData_Fig_4/Fig_4_SourceData_images/3H/VEH_III_aged_12_dpi_no_reconex_cjun_19.lif_Series001/VEH_III_aged_12_dpi_no_reconex_cjun_19.lif_Series001_z02_ch03.tif
- SourceData_Fig_4/Fig_4_SourceData_images/3H/VEH_III_aged_12_dpi_no_reconex_cjun_19.lif_Series001/VEH_III_aged_12_dpi_no_reconex_cjun_19.lif_Series001_z03_ch00.tif
- SourceData_Fig_4/Fig_4_SourceData_images/3H/VEH_III_aged_12_dpi_no_reconex_cjun_19.lif_Series001/VEH_III_aged_12_dpi_no_reconex_cjun_19.lif_Series001_z03_ch01.tif
- SourceData_Fig_4/Fig_4_SourceData_images/3H/VEH_III_aged_12_dpi_no_reconex_cjun_19.lif_Series001/VEH_III_aged_12_dpi_no_reconex_cjun_19.lif_Series001_z03_ch02.tif
- SourceData_Fig_4/Fig_4_SourceData_images/3H/VEH_III_aged_12_dpi_no_reconex_cjun_19.lif_Series001/VEH_III_aged_12_dpi_no_reconex_cjun_19.lif_Series001_z03_ch03.tif
- SourceData_Fig_4/Fig_4_SourceData_images/3H/VEH_III_aged_12_dpi_no_reconex_cjun_19.lif_Series001/VEH_III_aged_12_dpi_no_reconex_cjun_19.lif_Series001_z04_ch00.tif
- SourceData_Fig_4/Fig_4_SourceData_images/3H/VEH_III_aged_12_dpi_no_reconex_cjun_19.lif_Series001/VEH_III_aged_12_dpi_no_reconex_cjun_19.lif_Series001_z04_ch01.tif
- SourceData_Fig_4/Fig_4_SourceData_images/3H/VEH_III_aged_12_dpi_no_reconex_cjun_19.lif_Series001/VEH_III_aged_12_dpi_no_reconex_cjun_19.lif_Series001_z04_ch02.tif
- SourceData_Fig_4/Fig_4_SourceData_images/3H/VEH_III_aged_12_dpi_no_reconex_cjun_19.lif_Series001/VEH_III_aged_12_dpi_no_reconex_cjun_19.lif_Series001_z04_ch03.tif
- SourceData_Fig_4/Fig_4_SourceData_images/3H/VEH_III_aged_12_dpi_no_reconex_cjun_19.lif_Series001/VEH_III_aged_12_dpi_no_reconex_cjun_19.lif_Series001_z05_ch00.tif
- SourceData_Fig_4/Fig_4_SourceData_images/3H/VEH_III_aged_12_dpi_no_reconex_cjun_19.lif_Series001/VEH_III_aged_12_dpi_no_reconex_cjun_19.lif_Series001_z05_ch01.tif
- SourceData_Fig_4/Fig_4_SourceData_images/3H/VEH_III_aged_12_dpi_no_reconex_cjun_19.lif_Series001/VEH_III_aged_12_dpi_no_reconex_cjun_19.lif_Series001_z05_ch02.tif
- SourceData_Fig_4/Fig_4_SourceData_images/3H/VEH_III_aged_12_dpi_no_reconex_cjun_19.lif_Series001/VEH_III_aged_12_dpi_no_reconex_cjun_19.lif_Series001_z05_ch03.tif
- SourceData_Fig_4/Fig_4_SourceData_images/3H/VEH_III_aged_12_dpi_no_reconex_cjun_19.lif_Series001/VEH_III_aged_12_dpi_no_reconex_cjun_19.lif_Series001_z06_ch00.tif
- SourceData_Fig_4/Fig_4_SourceData_images/3H/VEH_III_aged_12_dpi_no_reconex_cjun_19.lif_Series001/VEH_III_aged_12_dpi_no_reconex_cjun_19.lif_Series001_z06_ch01.tif
- SourceData_Fig_4/Fig_4_SourceData_images/3H/VEH_III_aged_12_dpi_no_reconex_cjun_19.lif_Series001/VEH_III_aged_12_dpi_no_reconex_cjun_19.lif_Series001_z06_ch02.tif
- SourceData_Fig_4/Fig_4_SourceData_images/3H/VEH_III_aged_12_dpi_no_reconex_cjun_19.lif_Series001/VEH_III_aged_12_dpi_no_reconex_cjun_19.lif_Series001_z06_ch03.tif
- SourceData_Fig_4/Fig_4_SourceData_images/3H/VEH_III_aged_12_dpi_no_reconex_cjun_19.lif_Series001/VEH_III_aged_12_dpi_no_reconex_cjun_19.lif_Series001_z07_ch00.tif
- SourceData_Fig_4/Fig_4_SourceData_images/3H/VEH_III_aged_12_dpi_no_reconex_cjun_19.lif_Series001/VEH_III_aged_12_dpi_no_reconex_cjun_19.lif_Series001_z07_ch01.tif
- SourceData_Fig_4/Fig_4_SourceData_images/3H/VEH_III_aged_12_dpi_no_reconex_cjun_19.lif_Series001/VEH_III_aged_12_dpi_no_reconex_cjun_19.lif_Series001_z07_ch02.tif
- SourceData_Fig_4/Fig_4_SourceData_images/3H/VEH_III_aged_12_dpi_no_reconex_cjun_19.lif_Series001/VEH_III_aged_12_dpi_no_reconex_cjun_19.lif_Series001_z07_ch03.tif
- SourceData_Fig_4/Fig_4_SourceData_images/3H/VEH_III_aged_12_dpi_no_reconex_cjun_19.lif_Series001/VEH_III_aged_12_dpi_no_reconex_cjun_19.lif_Series001_z08_ch00.tif
- SourceData_Fig_4/Fig_4_SourceData_images/3H/VEH_III_aged_12_dpi_no_reconex_cjun_19.lif_Series001/VEH_III_aged_12_dpi_no_reconex_cjun_19.lif_Series001_z08_ch01.tif
- SourceData_Fig_4/Fig_4_SourceData_images/3H/VEH_III_aged_12_dpi_no_reconex_cjun_19.lif_Series001/VEH_III_aged_12_dpi_no_reconex_cjun_19.lif_Series001_z08_ch02.tif
- SourceData_Fig_4/Fig_4_SourceData_images/3H/VEH_III_aged_12_dpi_no_reconex_cjun_19.lif_Series001/VEH_III_aged_12_dpi_no_reconex_cjun_19.lif_Series001_z08_ch03.tif
- SourceData_Fig_4/Fig_4_SourceData_images/3H/VEH_III_aged_12_dpi_no_reconex_cjun_19.lif_Series001/VEH_III_aged_12_dpi_no_reconex_cjun_19.lif_Series001_z09_ch00.tif
- SourceData_Fig_4/Fig_4_SourceData_images/3H/VEH_III_aged_12_dpi_no_reconex_cjun_19.lif_Series001/VEH_III_aged_12_dpi_no_reconex_cjun_19.lif_Series001_z09_ch01.tif
- SourceData_Fig_4/Fig_4_SourceData_images/3H/VEH_III_aged_12_dpi_no_reconex_cjun_19.lif_Series001/VEH_III_aged_12_dpi_no_reconex_cjun_19.lif_Series001_z09_ch02.tif
- SourceData_Fig_4/Fig_4_SourceData_images/3H/VEH_III_aged_12_dpi_no_reconex_cjun_19.lif_Series001/VEH_III_aged_12_dpi_no_reconex_cjun_19.lif_Series001_z09_ch03.tif
- SourceData_Fig_4/Fig_4_SourceData_images/3H/VEH_III_aged_12_dpi_no_reconex_cjun_19.lif_Series001/VEH_III_aged_12_dpi_no_reconex_cjun_19.lif_Series001_z10_ch00.tif
- SourceData_Fig_4/Fig_4_SourceData_images/3H/VEH_III_aged_12_dpi_no_reconex_cjun_19.lif_Series001/VEH_III_aged_12_dpi_no_reconex_cjun_19.lif_Series001_z10_ch01.tif
- SourceData_Fig_4/Fig_4_SourceData_images/3H/VEH_III_aged_12_dpi_no_reconex_cjun_19.lif_Series001/VEH_III_aged_12_dpi_no_reconex_cjun_19.lif_Series001_z10_ch02.tif
- SourceData_Fig_4/Fig_4_SourceData_images/3H/VEH_III_aged_12_dpi_no_reconex_cjun_19.lif_Series001/VEH_III_aged_12_dpi_no_reconex_cjun_19.lif_Series001_z10_ch03.tif
- SourceData_Fig_4/Fig_4_SourceData_images/3H/VEH_III_aged_12_dpi_no_reconex_cjun_19.lif_Series001/VEH_III_aged_12_dpi_no_reconex_cjun_19.lif_Series001_z11_ch00.tif
- SourceData_Fig_4/Fig_4_SourceData_images/3H/VEH_III_aged_12_dpi_no_reconex_cjun_19.lif_Series001/VEH_III_aged_12_dpi_no_reconex_cjun_19.lif_Series001_z11_ch01.tif
- SourceData_Fig_4/Fig_4_SourceData_images/3H/VEH_III_aged_12_dpi_no_reconex_cjun_19.lif_Series001/VEH_III_aged_12_dpi_no_reconex_cjun_19.lif_Series001_z11_ch02.tif
- SourceData_Fig_4/Fig_4_SourceData_images/3H/VEH_III_aged_12_dpi_no_reconex_cjun_19.lif_Series001/VEH_III_aged_12_dpi_no_reconex_cjun_19.lif_Series001_z11_ch03.tif
- SourceData_Fig_4/Fig_4_SourceData_images/3H/VEH_III_aged_12_dpi_no_reconex_cjun_19.lif_Series001/MetaData/
- SourceData_Fig_4/Fig_4_SourceData_images/3H/VEH_III_aged_12_dpi_no_reconex_cjun_19.lif_Series001/MetaData/LASAF_CIP_HWS3.xsl
- SourceData_Fig_4/Fig_4_SourceData_images/3H/VEH_III_aged_12_dpi_no_reconex_cjun_19.lif_Series001/MetaData/LeicaLogo.jpg
- SourceData_Fig_4/Fig_4_SourceData_images/3H/VEH_III_aged_12_dpi_no_reconex_cjun_19.lif_Series001/MetaData/VEH_III_aged_12_dpi_no_reconex_cjun_19.lif_Series001.xml
- SourceData_Fig_4/Fig_4_SourceData_images/3H/VEH_III_aged_12_dpi_no_reconex_cjun_19.lif_Series001/MetaData/VEH_III_aged_12_dpi_no_reconex_cjun_19.lif_Series001ch0LUT.png
- SourceData_Fig_4/Fig_4_SourceData_images/3H/VEH_III_aged_12_dpi_no_reconex_cjun_19.lif_Series001/MetaData/VEH_III_aged_12_dpi_no_reconex_cjun_19.lif_Series001ch1LUT.png
- SourceData_Fig_4/Fig_4_SourceData_images/3H/VEH_III_aged_12_dpi_no_reconex_cjun_19.lif_Series001/MetaData/VEH_III_aged_12_dpi_no_reconex_cjun_19.lif_Series001ch2LUT.png
- SourceData_Fig_4/Fig_4_SourceData_images/3H/VEH_III_aged_12_dpi_no_reconex_cjun_19.lif_Series001/MetaData/VEH_III_aged_12_dpi_no_reconex_cjun_19.lif_Series001ch3LUT.png
- SourceData_Fig_4/Fig_4_SourceData_images/3H/VEH_III_aged_12_dpi_no_reconex_cjun_19.lif_Series001/MetaData/VEH_III_aged_12_dpi_no_reconex_cjun_19.lif_Series001_Properties.xml
