# Supplementary material for: Senescent Schwann cells induced by aging and chronic denervation impair axonal regeneration following peripheral nerve injury
Source: EMBO Mol Med. 2023 Oct 20;15(12):e17907. doi: 10.15252/emmm.202317907 (PMC10701627; doi:10.15252/emmm.202317907)
Supplement: Supplementary file 14 — Source Data for Figure 4 [file EMMM-15-e17907-s014.zip › SourceData_Fig_4/SourceData_Figure_4_GraphData.xlsx]

## Sheet: figure 4
	4C
	vehicle				ABT-263
Adult Chr-D	649	57.25	85.55	282.45	30.35	62	32.75	8.3
Aged Acu-D	682.805	493.282	433.995		110.321	296.895	256.001
	4E
	vehicle				ABT-263
Adult Chr-D	99.75	66.3333	95.6667		44	21.3333	66	58.3333
Aged Acu-D	50.3333	74.5	32.25	78	37.25	14	17	33
	4G
	vehicle				ABT-263
Adult Chr-D	40.6568	79.3568	95.1389		15.0593	33.2168	23.8049
Aged Acu-D	62.789	73.8681	46.215	77.6785	16.1098	16.6302	27.2782
	4I
	vehicle						ABT-263
Adult Chr-D	2.93773	12.3154	42.6064	60.4167	50.9124	46.4492	42.786	82.3781	52.7689	55.5055	73.672
Aged Acu-D	1.91886	23.7656	19.4211				40.8441	91.5029	84.102
4J					4K
vehicle	vehicle	senolytic	senolytic			vehicle	vehicle	senolytic	senolytic
con	den	con	den		Adult Acu-D	con	den	con	den
0.733622	5.36593	0.984601	2.67701		1.15733	0.0508638	0.0530267	0.057547	0.958944
1.53649	9.33223	0.813522	3.52967		0.689387	0.0413096	0.0413096	0.0413096	0.995555
0.729888	10.3119	1.20188	3.95427		1.39274	0.0201541	0.42906	0.708416	1.40198
					0.760541
