# Supplementary material for: Senescent Schwann cells induced by aging and chronic denervation impair axonal regeneration following peripheral nerve injury
Source: EMBO Mol Med. 2023 Oct 20;15(12):e17907. doi: 10.15252/emmm.202317907 (PMC10701627; doi:10.15252/emmm.202317907)
Supplement: Supplementary file 15 — Source Data for Figure 5 [file EMMM-15-e17907-s008.zip]

Archive with 16 entries (11 files):
- SourceData_Fig_5/
- SourceData_Fig_5/SourceData_Figure_5_GraphData.xlsx
- SourceData_Fig_5/Fig_5_SourceData_images/
- SourceData_Fig_5/Fig_5_SourceData_images/3B/
- SourceData_Fig_5/Fig_5_SourceData_images/3B/ADULT_VEH.tif
- SourceData_Fig_5/Fig_5_SourceData_images/3B/AGED_ABT.tif
- SourceData_Fig_5/Fig_5_SourceData_images/3B/AGED_VEH.tif
- SourceData_Fig_5/Fig_5_SourceData_images/3B/Fused_abt263_III_2023-06-16T00-28-10.640.tif
- SourceData_Fig_5/Fig_5_SourceData_images/3G/
- SourceData_Fig_5/Fig_5_SourceData_images/3G/3MR_GCV_no_reconex_6w_IV_cjun_sox_rfp_may_22_[ii1_Series004_Image_2]_2023-06-16T00-35-15.178.tif
- SourceData_Fig_5/Fig_5_SourceData_images/3G/3MR_veh_no_reconex_6w_IV_cjun_sox_rfp_may_22_[ii0_Series001_Image_1]_2023-06-16T00-39-03.631.tif
- SourceData_Fig_5/Fig_5_SourceData_images/3G/GCV_SOX.tif
- SourceData_Fig_5/Fig_5_SourceData_images/3G/VEHICLE_SOX.tif
- SourceData_Fig_5/Fig_5_SourceData_images/3I/
- SourceData_Fig_5/Fig_5_SourceData_images/3I/GCV.tif
- SourceData_Fig_5/Fig_5_SourceData_images/3I/VEH.tif
