# Supplementary material for: Senescent Schwann cells induced by aging and chronic denervation impair axonal regeneration following peripheral nerve injury
Source: EMBO Mol Med. 2023 Oct 20;15(12):e17907. doi: 10.15252/emmm.202317907 (PMC10701627; doi:10.15252/emmm.202317907)
Supplement: Supplementary file 15 — Source Data for Figure 5 [file EMMM-15-e17907-s008.zip › SourceData_Fig_5/SourceData_Figure_5_GraphData.xlsx]

## Sheet: figure 5
	5C
	Vehicle			ABT-263						p-value
1000	0.0112002	0.0174253	0.0138946	0.0200021	0.0119435	0.0267318	0.031809	0.0324355		0.080342
2000	0.00550366	0.012553	0.00418765	0.00871866	0.011889	0.0252674	0.0440705	0.02439		0.011024
3000	0.00275389	0.00336286	0.00798406	0.00265875	0.0140351	0.0286199	0.0351222	0.0260275		0.006643
4000	0	0.00289182	0.00653098	0	0.020787	0.0298849	0.0195875	0.0137727		0.023428
5000	0	0	0	0	0.0113782	0.0153765	0.00252586	0		0.319237
6000	0	0		0	0.00620731	0.0100346				0.460122
7000	0	0		0	0.0065477	0.0103507				0.442312
8000	0	0		0	0	0.00546693				0.803091
9000	0	0		0	0	0.0018768				0.931761
	5D
	Vehicle				ABT-263					p-value
1000	0.0492171	0.0391483	0.0496861	0.0495532	0.0584501	0.050095	0.0725023	0.0824553		0.02091
2000	0.0394417	0.0427148	0.046064	0.0400038	0.0552376	0.0664336	0.0750332	0.0865808		0.000573
3000	0.0290344	0.0365801	0.0310233	0.0412848	0.0466005	0.0856735	0.0770614	0.0682466		3.7e-05
4000	0.0463333	0.0279197	0.034188	0.0422977	0.0601253	0.0848803	0.0613092	0.079979		6e-05
5000	0.0397559	0.0292782	0.0472129	0.0277253	0.058058	0.0763188	0.0581637	0.0850486		7.5e-05
6000	0.0343863	0.0470213	0.0518799	0.0254033	0.0618625	0.0618418	0.0470237	0.101917		0.000643
7000	0.0154311	0.0472624	0.0355264	0.0278537	0.0622465	0.0482964	0.0461814	0.0763731		0.0013
8000	0.0217977	0.0486036	0.0282705	0.0213833	0.0622465	0.0398887	0.0400498	0.0530057		0.022196
9000	0.016136	0.0385254	0.016445	0.021087	0.0529069	0.0338276	0.0446852	0.0401562		0.015835
10000	0.0129082	0.0326624	0.0104635	0.011583	0.0334151	0.0414685	0.0518637	0.0280647		0.008232
11000	0.00633575	0.0293275	0.0124297	0.0251623	0.042394	0.0674627	0.0548876	0.025611		0.000462
12000	0.00699301	0.0244796	0.0135424	0.0136914	0.0328681	0.0556209	0.0453476	0.0177043		0.005001
13000	0.00491374	0.0201461	0.00592965	0.0108024	0.00858858	0.0280547	0.0409757	0.00600397		0.198894
14000	0.00133854	0.0161487	0.00088353	0.00455648	0.00995856	0.0160978	0.0252674	0.0036786		0.323766
15000		0.0146513	0	0	0.00446742	0.0120471	0.0216152	0.00498175		0.50135
16000		0.00867911	0	0	0.00638225	0.0122882	0.00975554	0		0.630578
17000		0.00288934	0		0.00244989	0.0102672	0.0139169	0		0.599748
18000		0.0013469			0	0.00421212	0.0053304	0		0.935414
	5E
dpr	Vehicle								ABT-263											p-value
0	10	10	10	10	10	10	10	10	10	10	10	10	10	10	10	10	10	10		>0,999999
7	0	0	0	0	0	0	0	0	0	0	0	0	0	0	0	0	0	0		>0,999999
14	0	0	0	0	0	0	0	0	0	0	0	0	0	0	0	0	0	0		>0,999999
21	0	0	0	0	0	0	0	0	0	0	0	0	0	0	0	0	0	1		0.836085
28	0	0	0	0	0	0	0	1	0	0	0	1	0	1	3	0	0	0		0.438317
35	0	0	0	1	1	0	1	3	0	0	0	0	0	0	1	0	0	0		0.180163
42	1	0	0	0	3	4	5	4	6	4	0	5	1	5	7	5	4	4		7.4e-05
49	0	1	0	0	3	2	2	2	4	0	0	4	0	3	3	3	5	4		0.005922
	5F
dpr	Vehicle										ABT263											p-value
7	6.66667	5.6	9.06667	7.4	7.75	7.65	10.9333	8.56667	7.9	8.5	5.5	4.83333	5.8	9.53333	8.9	9.53333	10.4333	8.25	8.63333	9.36667		8.078
14	9	7	7.8	5.86667	15.4	10.6	10.3667	9.36667	12.9333	6.66667	11	6.56667	8.63333	6.7	6.3	7	7.1	8.53333	5.3	11.9333		0.032203
28	5.43333	6.8	12.2	6.25	5.75	7.76667	7.3	8.05	9.43333	10.2	6.06667	6.65	4.43333	6.03333	6.85	6.73333	6.26667	5.4	6	6.4		0.014022
35	7.83333	7.26667	8.56667	7.03333	8.86667	8.15	7.05	7.5	7.23333	6.95	4.23333	5.93333	5.53333	5.9	6.16667	5.46667	7.16667	6.63333	6.36667	7.05		0.031507
42	5.23333	7	7.13333	6.8	6.96667	6.56667	7	7.93333	9.23333	7.35	5.7	5.06667	5.93333	5.63333	6.33333	4.96667	6.5	6.06667	6	6.13333		0.081948
	5H
	vehicle				GCV
	46.3235	55.5353	69.2488	48.0485	79.1228	88.5831	70.1175	73.6472
	5I
	Vehicle					GCV							p-value
1000	0.0539914	0.0804339	0.0951444	0.055263	0.080869	0.142621	0.108188	0.122426	0.104274	0.13743	0.09585		0.0014
2000	0.117999	0.0448032	0.075105	0.055061	0.082708	0.117241	0.119141	0.138903	0.12848	0.107092	0.127172		0.002
3000	0.0878293	0.0496691	0.0971611	0.053216	0.062957	0.110449	0.117396	0.137506	0.137192	0.086423	0.091909		0.0044
4000	0.0813496	0.060963	0.0755735	0.037951	0.037423	0.105094	0.0875841	0.145693	0.127486	0.080901	0.050593		0.0221
5000	0.0750292	0.0587212	0.0962946	0.035528	0.040884	0.0571128	0.11032	0.134639	0.113068	0.060989	0.027834		0.1558
6000	0.0585886	0.072803	0.0978925	0.018837	0.015912	0	0.134265	0.108901	0.13366	0.035687	0.009217
7000	0.0513494	0.0563503	0.0987664	0.015571	0.007708	0	0.11309	0.123086	0.124812	0.012892	0.016046
8000	0.00691887	0.0624735	0.10248	0.007642		0	0.110927	0.1166	0.152278	0.01013	0.045235
9000	0.006592	0.0579737	0.0763793	0.002312		0.0288358	0.097587	0.0797571	0.117384	0.007816	0.003917
10000	0.00982044	0.0389735	0.0620544	0.002774		0.0172352	0.0603302	0.0244418	0.0857465	0.002956	0.004335
11000		0.016315	0.0496953	0.002086		0.0224993	0.0575063	0.0255508	0.0624673	0.003674	0.005199
12000		0.0209048	0.0311193	0.004724		0.0066142	0.042978	0.0175927	0.0521432	0	0.00845
13000		0.0164694	0.0141245	0.005724			0.0404273	0.0249927		0.001352	0.005678
14000		0.00434418		0.009593			0.0029761	0.0135625			0
15000				0.007406				0.00896113
16000				0				0
